# Supplementary material for: Low-dose metformin targets the lysosomal AMPK pathway through PEN2
Source: Nature. 2022 Feb 23;603(7899):159–65. doi: 10.1038/s41586-022-04431-8 (PMC8891018; doi:10.1038/s41586-022-04431-8)
Supplement: Supplementary file 4 — A list of potential Met-P1-binding proteins. [file 41586_2022_4431_MOESM4_ESM.xlsx]

## Sheet: Legend
Supplementary Table. 1 | A list of potential Met-P1-binding proteins. See Sheet 1 for the complete list of 3,042 binding proteins of Met-P1 (after subtracting hits from the DMSO control group) detected by mass spectrometry; Sheet 2 for the additional 90 proteins from the list of lysosomal proteins70; and Sheet 3 for the 58 additional Met-P1-binding proteins that had been shown to be related with …

## Sheet: Sheet 1 (3,042 Met-P1 preys)
Met-P1 preys	Reported as lysosomal resident proteins	Interaction confirmed when individually expressed
0610009B22Rik
0610010K14Rik
1300017J02Rik
1700009N14Rik
2210010C04Rik
2310050C09Rik
5730455P16Rik
9530003J23Rik
9530068E07Rik
A2m
Aaas
Aagab
Aak1
Aamdc
Aamp
Aars
Aars2
Aasdhppt
Aass
Abca7
Abca9
Abcb1a
Abcb6	√
Abcb7
Abcd3
Abcf2
Abcf3
Abhd12
Abhd14b
Abhd17b
Abi2
Abl1
Abl2
Ablim1
Abr
Abracl
Abraxas2
Acaa1a
Acaa2
Acadvl
Acap2
Acbd3
Acbd6
Acin1
Aco2
Acp1	√
Acsl1
Acss2
Acta1
Actb
Actc1
Actl6a
Actn1
Actn3
Acvr2a
Acvr2b
Acyp1
Ada
Adam10
Adam17
Adamts1
Adar
Adcy3
Adcy9
Add1
Add2
Add3
Adgrg2
Adgrl3
Adgrv1
Adi1
Adnp
Adprhl2
Adrm1
Afap1l1
Agfg1
Agk
Ago1
Ago2
Agpat1
Agrn
Ahnak2
Ahsa1
Aida
Aif1l
Ak1
Ak2
Akap13
Akap2
Akap8l
Akap9
Akr1b1	√
Akt1
Akt2
Akt3
Aktip
Aldh18a1
Aldh1a1
Aldh1a7
Aldh1b1
Aldh5a1
Aldoa	√
Alkbh5
Amot
Amotl1
Amotl2
Amy1
Amy2
Anapc10
Anapc2
Anapc5
Anapc7
Ank2
Ank3
Ankhd1
Ankmy2
Ankrd13a
Ankrd16
Ankrd17
Ankrd27
Ankrd28
Ankrd52
Ankzf1
Ano6
Anp32a
Anp32e
Antxr1
Anxa7
Ap1s1	√
Ap1s2	√
Ap2a2	√	√
Ap2m1	√	√
Ap2s1	√	√
Ap3b1	√
Ap3b2
Ap3d1	√
Ap3m1	√
Ap3s1	√	√
Ap4s1
Apaf1
Apbb1
Apc
Api5
Aplp2	√
Apmap
Apoh
Apol9a
App	√
Appl1
Aptx
Aqr
Arap1
Arf4
Arfgef1
Arfgef2
Arfgef3
Arfip1
Arfrp1
Arglu1
Arhgap17
Arhgap21
Arhgap26
Arhgap35
Arhgap5
Arhgdia	√
Arhgdib
Arhgef11
Arhgef12
Arhgef5
Arhgef6
Arhgef7
Arid3b
Arih1
Arih2
Arl2
Arl3
Arl6
Arl8a	√
Armc1
Armc6
Armc9
Armcx3
Armt1
Arpc1a
Arrb1
Arsb	√
Arsk
Arvcf
Asap1
Asb3
Ascc1
Ascc2
Ascc3
Ash2l
Asl	√
ASPH
Aspm
Aspscr1
Ass1
Atf1
Atg101
Atg16l1
Atg3
Atg4b
Atg5
Atg7
Atg9a
Atic
Atl2
Atl3
Atp11b
Atp13a1
Atp13a3
Atp1a2
Atp1a3
Atp1b1
Atp1b3
Atp2a1
Atp2a2
Atp2b1	√
Atp2b4
Atp2c1
Atp4a
Atp5a1
Atp5b
Atp5f1
ATP5IF1
Atp5md
Atp5me
Atp6v0a1	√
Atp6v0a2
Atp6v0c	√
Atp6v0d1	√
Atp6v1a	√
Atp6v1b2	√
Atp6v1e1	√
Atp6v1f	√
Atp6v1h	√
Atp7a
Atp8a1	√
Atp8b2
Atr
Atxn10
Atxn3
Atxn7l3b
Auh
Aurka
Aurkb
Aven
Avl9
B3gat3
B4gat1
B9d1
Babam1
Babam2
Bag5
Bag6
Bap18
Basp1
Bax
Baz1b
BC005561
Bcas2
Bcas3
Bccip
Bckdha
Bcl11b
Bcl7c
Bcr
Bdh2
Becn1
Bet1
Bgn	√
Bhmt
Bicd2
Birc6
Bles03
Bloc1s1	√
Bola2
Bop1
Bpgm
Brap
Brcc3
Brd2
Brd3
Brd9
Brix1
Brk1
Brox
Brpf3
Bsdc1
Bsg
Btaf1
Btf3
Bud31
Bysl
Bzw1
Bzw2
C1d
C2cd5
C3
C4b
C8a	√
Ca2	√
Ca3
Ca8
Cab39	√
Cachd1
Cacna1h
Cacna2d1
Cacybp	√
Cadps
Calcoco1
Cald1
Calr
Camk1
Camsap2
Cand2
Canx
Cap1	√
Cap2
Capn5
Capn6
Capn7
Capza2	√	√
Carhsp1
Carm1
Carmil1
Casc3
Casc4
Caskin2
Casp6
Casp7
Cat
Cav3
Cbl
Cbr3
Cbr4
Cbs
Cbwd1
Cbx1
Cbx3
Cbx5
Cbx8
Cc2d1a
Ccar2
Ccdc12
Ccdc127
Ccdc134
Ccdc18
Ccdc22	√
Ccdc25
Ccdc58
Ccdc88a
Ccdc88b
Ccdc88c
Ccdc93	√
Ccdc96
Cchcr1
Ccm2
Ccn1
Ccnb2
Ccnl1
Ccny
Ccnyl1
Cct2	√
Cct3	√	√
Cct4	√	√
Cct5	√	√
Cct6a	√	√
Cct6b
Cct7	√	√
Cct8	√	√
Cctq
Ccz1	√
Cd151
Cd2bp2
Cd44
Cd47	√
Cd63
Cdc123
Cdc23
Cdc27
Cdc34
Cdc42bpb
Cdc5l
Cdc73
Cdh2
Cdk11b
Cdk12
Cdk16
Cdk2
Cdk4
Cdk5
Cdk5rap3
Cdk6
Cdk7
Cdk8
Cdk9
Cdkn2aip
Cdkn2aipnl
Cdkn2b
Cdkn2c
Celf1
Celf2
Celsr1
Cenpe
Cenpf
Cenpv
Cep112
Cep164
Cep170
Cep290
Cep295
Cep350
Cetn3
Cfap20
Cfap298
Cfb
Cfl1	√
Cgnl1
Chac2
Chaf1b
Chchd2
Chd1
Chd1l
Chd2
Chek1
Chek2
Cherp
Chmp1a	√
Chmp1b2
Chmp2a	√
Chmp2b	√
Chmp3	√
Chmp6	√
Chordc1
Chpf
Chuk
Ciao1
Ciao2a
Cirbp
Cisd1
Cit
Ckap4
Ckb
Ckm
Cks1b
Cks1brt
Cks2
Clasp1
Clasp2
Clcn3
Clic4
Clint1
Clip1
Cln6
Clpp
Clptm1
Clptm1l
Clstn1
Clstn3
Cltb
Cltc	√
Clu	√
Cmas
Cmbl
Cmpk1
Cmss1
Cmtr1
Cnbp
Cnih4
Cnn2
Cnnm3
Cnot10
Cnot11
Cnot3
Cnot7
Cnot8
Cnot9
Cnpy2
Cnpy4
Cntn1
Coa3
Coa7
Coasy
Coch
Cog2
Cog3
Cog4
Cog5
Cog6
Cog7
Coil
Col12a1
Col14a1	√
Col18a1
Col1a1	√
Col1a2
Col2a1
Col3a1
Col4a1
Col4a3bp
Col5a1
Col6a1
Col6a3
Col9a2
Colgalt1
Commd1	√
Commd10	√
Commd3	√
Commd4
Commd7	√
Comp
Comt
Cope
Copg2
Cops2
Cops5
Cops7b
Copz1
Coq8a
Coq9
Coro1a	√
Coro1b
Coro1c	√
Coro2a
Coro2b
Coro6
Coro7
Cotl1
Cox4i1
Cox6b1
Cox6c
Cpa1
Cpd
Cpeb2
Cpeb3
Cpeb4
Cpn1
Cpsf1
Cpsf2
Cpsf3
Cpsf6
Cpsf7
Cr1l
Crabp2
Crat
Crb2
Creb1
Crem
Crip2	√
Crk
Crkl
Crlf3
Crnkl1
Cryzl1
Csk
Csnk1a1
Csnk1e
Csnk1g3
Csnk2b
Csrp1
Csrp2
Cstf1
Cstf3
Ctbp1
Ctdspl
Ctnna1	√
Ctnnal1
Ctnnb1	√
Ctnnbl1
Ctnnd1
Ctps2
Ctr9
Cttnbp2nl
Cul2
Cul4a
Cul4b
Cul5
Cuta
Cutc
Cux1
Cwc22
Cwf19l1
Cyb5r3
Cycs
Cyfip2
Cyp2d10
Cystm1
Cyth1
Cyth2
Cyth3
D1Pas1
Dab1
Dab2ip
Dad1
Dag1
Dapk1
Dazap1
Dbnl
Dbr1
Dbt
Dcaf1
Dcaf13
Dcaf8
Dck
Dclk1
Dclk2
Dcp1b
Dcps
Dctd
Dcun1d1
Dcun1d5
Dcxr	√
Ddah2
Ddb2
Ddi2
Ddost
Ddr1
Ddx18
Ddx20
Ddx23
Ddx27
Ddx41
Ddx46
Ddx47
Ddx49
Ddx50
Ddx51
Ddx52
Ddx54
Ddx55
Ddx56
Decr1
Def8
Dek
Dennd1a
Dennd4a
Dennd4c
Denr
Dera	√
Derl1
Dgke
Dhcr24
Dhfr
Dhps
Dhrs1
Dhrs11
Dhrs2
Dhx16
Dhx29
Dhx36
Dhx37
Dhx38
Dhx40
Dhx57
Dhx8
Diablo
Diaph1
Diaph2
Dicer1
Dimt1
Dip2b
Dipk2a
Dis3l2
Dkc1
Dlat
Dlg3
Dlg5
Dmap1
Dmxl1
Dnaaf5
Dnah2
Dnah9
Dnaja2
Dnajb1
Dnajb11
Dnajc11
Dnajc17
Dnajc19
Dnajc2
Dnajc21
Dnajc5	√
Dnajc8
Dnajc9
Dnm1
Dnm1l
Dnm2
Dnph1
Dock1
Dock4
Dock5
Dock6
Dpcd
Dph1
Dph5
Dpm3
Dpp9
Dpysl3
Dpysl4
Dpysl5
Drap1
Drg2
Dsg2
Dst
Dtymk
Dusp3
Dvl2
Dym
Dync1li2
Dync2h1
Dynll2
Dynlrb1
Dynlrb2
Dyrk1a
Ears2
Ebna1bp2
Eci2
Ecpas
Edc3
Edc4
Edf1
Eed
Eef1a2
Eef1e1
Eef1g
Eef2
Eefsec
Efcab3
Efemp1
Efhd1
Efhd2
Efl1
Efr3b
Egfr	√
Egln1
Ehbp1
Ehd3
Ehhadh
Ehmt1
Eif2a
Eif2ak4
Eif2b1
Eif2b2
Eif2b3
Eif2b4
Eif2b5
Eif2s2
Eif3j1
Eif3j2
Eif4a1	√
Eif4a2
Eif4e2
Eif4g3
Eif5
Eif5b
Eif6
Eipr1
Elavl2
Elavl4
Elmo1
Elmo2
Elmod2
Eloa
Elob
Elovl5
Elovl6
Elp2
Elp3
Elp4
Emb
Emc2
Emc7
Emc8
Emg1
Eml3
Eml4
Enoph1
Enpp4	√
env
Eny2
Epb41l2
Epb41l3
Epb41l5
Epdr1
Epha2
Epha7
Ephb6
Ephx1
Epn1
Eps15
Eps15l1
Eps8
Eps8l2
Erap1
Erbb4
Erc1
Ercc2
Ercc3
Ergic2
Ergic3
Eri3
Erlin1
Erlin2
Ermp1
Erp29
Erp44
Etl4
Evl
Exoc1
Exoc2
Exoc3
Exoc5
Exoc6
Exoc6b
Exoc7
Exoc8
Exosc1
Exosc10
Exosc3
Exosc5
Exosc7
Exosc8
Exosc9
F11r	√
Faf1
Faf2
Fah
Fahd2
Fahd2a
Faim
Fam126a
Fam126b
Fam129a
Fam129b
Fam162a
Fam171a2
Fam177a1
Fam20b
Fam210a
Fam3c	√
Fam45a
Fam49a
Fam49b
Fam50a
Fam83h
Fam91a1
Fam98a
Fancd2
Fanci
Far1
Fars2
Fasn	√
Fastk
Fat1
Fau
Fbln1
Fbln2
Fbn1
Fbn2
Fbxo3
Fbxo45
Fbxo46
Fbxo7
Fcf1
Fcor
Fdx1
Fen1
Fermt2
Fgb	√
Fgd1
Fgd4
Fh
Fhit
Fhl1
Fhl2
Fhod1
Fibp
Fis1
Fkbp15
Fkbp1a
Fkbp2
Fkbp3
Fkbp4
Fkbp5
Flad1
Flii
Flnc
Flot1
Fn1	√
Fn3krp
Fnbp1
Fnbp1l
Fndc3a
Fndc3b
Fnta
Foxk1
Foxk2
Frg1
Frk
FRRS1	√
Fryl
Fscn1
Fstl1
Fto
Ftsj3
Fuca1
Fuca2
Fundc2
Fv4
Fyco1	√
Fyn	√	√
G3bp1
G6pd2
Gaa
Gab1
Gabarap
Gabarapl1
Gabarapl2
Gabpa
gag-pro-pol
Gak
Gale
Galm
Galnt1
Galnt2
Galnt7
Gapdh	√
Gapvd1
Gars
Gas2l3
Gas7
Gatad2b
Gatd3a
Gbe1	√
Gbf1
Gbp10
Gbp11
Gbp2
Gbp4
Gbp6
Gbp7
Gbp9
Gca
Gcdh
Gclc
Gcsh
Gdi1	√
Gdi2	√
Gemin5
Get4
Gfpt2
Gga1
Gga2
Gga3
Ggnbp2
Gh1
Gid8
Gigyf2
Gins1
Gins2
Gins3
Gipc1
Git1
Git2
Gja1
Gk
Glb1	√
Glce
Gldc
Glg1	√
Glmn
Glo1	√
Glod4
Glrx5
Glud1
Glyr1
Gm10073
Gm10639
Gm11639
Gm13695
Gm13697
Gm16381
Gm17087
Gm17190
Gm20509
Gm20547
Gm21992
Gm28048
Gm37240
Gm3776
Gm3839
Gm43302
Gm4907
Gm49601
Gm5767
Gmds
Gmfg
Gmppa
Gmps
Gna11	√
Gna12
Gna13	√	√
Gnai2	√	√
Gnai3	√
Gnaq	√	√
Gnas	√	√
Gnaz
Gnb1
Gnb1l
Gnb2
Gne
Gng2	√
Gng5
Gnl1
Gnpat
Gnpda1
Gnpda2
Gnpnat1
Gns
Golga2
Golga3
Golga4
Golgb1
Golm1
Golph3
Golph3l
Golt1b
Gopc
Gorasp2
Gosr2
Gpaa1
Gpat3
Gpc4
Gpcpd1
Gpd1l
Gpm6a
Gpr107
Gpr39
Gpr89a
Gpsm1
Gpsm2
Gpx2
Gpx4
Gpx8
Grcc10
Grip1
Grk2
Grwd1
Gsdma
Gsk3a
Gsn
Gspt1
Gsta1
Gsta2
Gstm3	√
Gstm6
Gtf2b
Gtf2e1
Gtf2f1
Gtf2h2
Gtf2h3
Gtf3c1
Gtf3c3
Gtf3c4
Gtpbp1
Gtpbp2
Gtpbp4
Guf1
Guk1
Gxylt1
Gyg
Gyg1
Gys1
H13
H1f0
H1fx
H2afv
H2afy
H2afy2
H2afz
H2-D1
H6pd
Hacd3
Hadha
Hadhb
Hagh
Hax1
Hbb-b1
Hbb-b2
Hbs1l
Hbz
Hccs
Hcfc1
Hdac6
Hddc2
Hddc3
Hdgf
Hdgfl2
Hdgfl3
Heatr1
Heatr5a
Heatr5b
Hebp1
Hebp2
Hectd3
Hecw2
Hells
Helz
Herc2
Herc4
Hexa	√
Hexim1
Hgfac
Hgh1
Hgs
Hif1an
Higd1a
Hikeshi
Hint1
Hip1
Hip1r
Hist1h1c
Hist2h2ab
Hkdc1
Hm13
Hmbs
Hmgb1
Hmgb3
Hmgcl
Hmgn2
Hmox1
Hmx3
Hnrnpa1
Hnrnpa2b1
Hnrnpa3
Hnrnpab
Hnrnpdl
Hnrnph1
Hnrnpk
Hnrnpll
Homer1
Homer2
Hook1
Hook3
Hp1bp3
Hpcal1
Hrnr
Hs2st1
Hs6st2
Hsdl1
Hsf1
Hsp90ab1
Hspa12a
Hspa13
Hspa1a
Hspa1b
Hspb8
Hspbp1
Hspd1
Hspg2
Ica
Icmt
Idh3a
Idh3g
Idi1
Ifi204
Ifitm2	√
Ifngr1
Ifrd1
Ifrd2
Ift122
Ift172
Ift20
Ift80
Igdcc3
Igf2r	√
Igfals
Igfbp7
Igkc
Igsf3
Igsf8
Iigp1
Ik
Ikbip
Ikbkb
Il6st	√
Ilf3
Ilkap
Ilvbl
Imp3
Imp4
Impact
Impdh1
Impg2
Ino80
Inpp1
Inpp4a
Inpp5a
Inpp5b
Inppl1
Insrr
Ints1
Ints11
IntS13
Ints7
Ints9
Ip6k3
Ipo11
Ipo8
Iqcb1
Iqgap1
Iqgap2
Iqsec1
Iqsec2
Irak1
Ireb2
Irf2bp1
Irf2bpl
Irs4
Isg15
Isoc1
Isyna1
Itch
Itfg1	√
Itga5
Itga6
Itga7
Itgb5
Itm2b	√
Itm2c	√
Itpka
Itpr1
Itpr2
Itprid2
Itsn2
Iws1
Jagn1
Jakmip1
Jmy
Jph1
Jun
Kank1
Kank2
Katna1
Kcmf1
Kct2
Kctd12	√
Kctd3
Kctd5
Kdelr1
Kdelr2
Kdm1a
Kdm3b
Kdm6a
Khdrbs3
Kiaa0319l
Kiaa1522
Kidins220
Kif11
Kif13b
Kif14
Kif15
Kif1a
Kif1b
Kif1bp
Kif21a
Kif23
Kif2a
Kif2c
Kif3a
Kif3b
Kif4
Kif5c
Kif7
Kifap3
Kin
Klc2
Klc4
Klhdc4
Klhl11
Klhl22
Klk5
Klkb1
Kndc1
Kntc1
Kpna1
Kpna3
Kpna6
Kpnb1	√
Krr1
Krt14
Krt19
Krt25
Krt6a
Krt6b
Krt86
Kxd1	√
Kyat3
Lama1
Lama4
Lama5
Lamb1
Lamc1
Lamp1	√
Lamp2	√
Lamtor1	√
Lamtor2	√
Lamtor5
Lancl1
Larp1
Larp4b
Larp6
Larp7
Lbr
Lclat1
Lcmt1
Ldah
Ldb1
Ldha
Leo1
Leprot
Lgals3
Lgals3bp	√
Lgals8	√
Lgals9	√	√
Lig1
Lig3
Lima1
Limch1
Lin28b
Lin7a
Llgl2
Lman1
Lmbrd1	√
Lmbrd2
Lmna
Lmo7
Lmod1
Lnpep	√
Lonp2
Lpar2
Lratd2
Lrba
Lrch2
Lrch3
Lrp1	√
Lrp1b
Lrrc26
Lrrc40
Lrrc58
Lrrc59
Lrrc7
Lrrc8b
Lrrc8e
Lrrfip2
Lrsam1
Lsm1
Lsm2
Lsm3
Lsm4
Lsm6
Lsm8
Lss
Ltbp3
Ltbp4
Ltv1
Luc7l
Luc7l2
Luc7l3
Luzp1
Lyar
Lypla2
Lyplal1
Lyrm2
Lyz1
Lyz2	√
Lzic
Lztfl1
Lzts2
Lzts3
Macrod1
Mad2l2
Maea
Maged1
Maged2
Magi1
Magoh
Magohb
Magt1
Maip1
Mak16
Man1a
Man1a1	√
Man1a2
Man1b1
Man2a1	√
Man2b1
Man2c1
Manba
Maoa
Map1b
Map1lc3b	√
Map1s
Map2k3
Map2k4
Map2k7
Map3k20
Map4k2
Map4k5
Map7
Map7d1
Mapk8
Mapk9
Mapkap1
Mapre2
Mapre3
March5
Marcks	√
Marcksl1	√
Marf1
Mark2
Mark3
Mat2a
Mbd3
Mbnl1
Mboat7
Mcc
Mcmbp
Mcts1
Mcur1
Mdh1	√
Mdk
Mdn1
Meak7
Med16
Med18
Med23
Med29
Mef2a
Mef2c
Mef2d
Mela
Mepce
Mesd
Met
Metap1
Methig1
Mettl1
Mettl14
Mettl3
Mettl7a1
Mettl7a2
Mettl7a3
Mff
Mfn1
Mfn2
Mfng
Mgat2
Mgrn1
Mgst1
Mgst3
Mia2
Mib1
Mical3
Micall1
Micos13
Mid1
Mios	√
Mitd1
Mkln1
Mlec
Mlst8	√
Mmab
Mmp14	√	√
Mms19
Mob3a
Mob4
Mon2
Morc2a
Morf4l1
Morf4l2
Mospd2
Mpc2
Mpdu1
Mpdz
Mpg
Mpi
Mpp1
Mpp6	√
Mrc2
Mre11
Mroh6
Mrpl2
Mrpl20
Mrpl23
Mrpl24
Mrpl30
Mrpl34
Mrpl4
Mrpl41
Mrpl44
Mrpl47
Mrpl48
Mrpl55
Mrpl57
Mrpl58
Mrps14
Mrps16
Mrps17
Mrps21
Mrps25
Mrps28
Mrps9
Mrrf
Mrto4
Mrvi1
Msh2
Msh3
Msh6
Msi1
Msi2
Msn
Mt2
Mta1
Mtap
Mtch2
Mtdh
Mtf2
Mtfp1
Mtfr1l
Mthfd1
Mthfd1l
Mtif2
Mtmr1
Mtmr2
Mtmr3
Mtmr6
Mtor	√
Mtpn
Mtr
Mtrex
Mtus1
Mtx1
Mtx2
Mtx3
Mup11
Mvb12a
Mvp	√
Mxra8
Myadm	√	√
Mydgf
Myh3
Myh9	√
Myl10
Myl12b	√
Myl4
Myl6b
Mylk
Myo10
Myo18a
Myo19
Myo1a
Myo1d	√
Myo1f
Myo1g
Myo1h
Myo5a
Myo5b
Myo5c
Myo6
Myo7b
Myo9a
Myo9b
Myof
Myrf
Naa10
Naa15
Naa20
Naa30
Nab1
Nab2
Nadk2
Nadsyn1
Nae1
Naf1
Nampt
Nanp
Nans
Nap1l4
Napa	√
Nars
Nasp
Nat10
Natd1
Naxe
Nbas
Nbea
Nbr1
Ncam1
Ncapd2
Ncaph
Ncbp1
Ncbp2
Nccrp1
Ncdn
Nck1
Nckipsd
Ncln
Ncoa5
Ncs1
Ndc1
Nde1
Ndfip1	√
Ndfip2
Ndufa12
Ndufa13
Ndufa2
Ndufa5
Ndufa9
Ndufab1
Ndufaf4
Ndufb4
Ndufb6
Ndufb8
Ndufs4
Ndufs6
Nedd1
Nedd8
Nefl
Nek7
Nek9
Nelfa
Nelfb
Nelfe
Nemf
Neo1
Nes
Nexn
Nf1
Nf2
Nfkb1
Nfkbie
Nfxl1
Ngly1
Nhlrc2
Nid1
Nifk
Nin
Nip7
Nipsnap3b
Nisch
Nle1
Nmd3
Nme3
Nme7
Nmt1
Nmt2
Nnt
Nob1
Noc2l
Noc3l
Noct
Nol10
Nol6
Nol8
Nolc1
Nomo1
Nop10
Nop14
Nop2
Nop56
Nop58
Nova1
Npc1
Npepps
Nploc4
Nqo1
Nqo2
Nrbf2
Nrbp1
Nrp1
Nsd2
Nsf	√
Nsfl1c
Nsmce1
Nsmce3
Nsun5
Nt5c
Nt5c2
Nt5c3b
Nt5dc2
Ntmt1
Ntpcr
Nubp2
Nucb1
Nucb2
Nudc
Nudt1
Nudt10
Nudt11
Nudt16l1
Nudt16l2
Nudt19
Nudt2
Nudt21
Nudt4
Nudt9
Numa1
Numb
Nup133
Nup160
Nup188
Nup205
Nup210
Nup214
Nup35
Nup37
Nup50
Nup54
Nup62
Nup85
Nup88
Nup93
Nutf2
Nvl
Nxf1
Nxn
Oas2
Obsl1
Ociad2
Ocrl
Odr4
Oga
Ogdhl
Ogfod3
Olr1
Oplah	√
Orc4
Ormdl2
Ormdl3
Os9
Osbpl10
Osbpl11
Osbpl1a
Osbpl3
Osbpl7
Osbpl9
Osgep
Ostc
Otud4
Otud6b
Otulin
P2rx4	√
P2rx7
P3h1
P3h3
P4ha1
P4ha2
P4hb
Padi3
Paf1
Pafah1b2
Paics
Pak1
Pak2
Pak4
Palm
Pam
Pam16
Pan2
Pank4
Papola
Papss1
Papss2
Pard3
Parg
Parn
Parp1
Parp4
Parp8
Pate4
Patj
Patl1
Pbdc1
Pbk
Pbp2
Pbrm1
Pcbd1
Pcbp1	√	√
Pcdh7
Pcdhb6
Pcgf5
Pcgf6
Pcid2
Pck1	√
Pcm1
Pcmt1
Pcolce
Pcyox1l
Pcyt1a
Pcyt2
Pdcd2l
Pdcd4
Pdcd5
Pdcd6ip	√
Pdcl3
Pde12
Pde6d
Pdgfrb
Pdha1
Pdha2
Pdia3
Pdia5
Pdia6
Pdk1
Pdlim1	√
Pdlim3
Pdlim4
Pdlim7
Pdpk1
Pds5a
Pds5b
Pdxp
Pdzd11
Pea15a
Peak1
Pelo
Pelp1
Per1
Pes1
Pex14
Pex19
Pex3
Pex5
Pfdn1
Pfdn2
Pfdn4
Pfdn5
Pfkfb1
Pfkfb2
Pfkl
Pfkm
Pfkp
Pfn2
Pgam1	√
Pgd	√
Pgk2	√
Pgm1	√
Pgm2l1
Pgm3
Pgm5
Pgp
Pgrmc1
Phactr3
Phax
Phf10
Phf5a
Phf6
Phgdh
Phka1
Phka2
Phkb
Phkg2
Phpt1
Pi4k2b
Pias2
Pibf1
Pick1
Piezo2
Pigk
Pigu
Pik3c2a
Pik3c3
Pik3r1
Pik3r2
Pik3r4
Pin1
Pin1rt1
Pin4
Pip4k2a
Pip4k2b
Pip4k2c
Pip4p1
Pir
Pitpna
Pkn1
Pkn3
Pkp4
Pla2g15
Plau
Plcb1
Plcg1
Plcg2
Pld3
Plekha1
Plekha5
Plekha7
Plekhf2
Plekhg3
Plekho2
Plg
Plk1
Plod1
Plod2
Plod3
Plp2
Plpp1
Plrg1
Pls1
Pls3	√	√
Plxna1
Plxna2
Plxnb1
Plxnb2	√
Pnkd
Pnkp
Pnn
Pno1
Pnpla6
Pnpo
Pofut1
Pofut2
Poglut1
Poglut2
Poglut3
Pogz
Pola1
Pold1
Pold2
Pold3
Pole
Pole3
Polr1a
Polr1b
Polr2b
Polr2c
Polr2h
Polr2j
Polr2l
Polr3a
Polr3b
Polr3c
Polr3f
Pomgnt1
Pop1
Pop7
Postn
Pou2f1
Pou2f2
Pou2f3
Ppa2
Ppcdc
Ppcs
Ppfia1
Ppfibp1
Ppia	√
Ppib
Ppie
Ppif
Ppig
Ppih
Ppil1
Ppil3
Ppil4
Ppip5k2
Ppm1a
Ppm1b
Ppm1e
Ppm1f
Ppm1h
Ppm1l
Ppme1
Ppp1ca	√
Ppp1r10
Ppp1r12c
Ppp1r35
Ppp1r3d
Ppp1r7
Ppp1r8
Ppp1r9a
Ppp1r9b
Ppp2ca
Ppp2r1b
Ppp2r5a
Ppp2r5c
Ppp2r5d
Ppp3r1
Ppp4r1
Ppp4r2
Ppp4r3a
Ppp5c
Ppp6c
Ppp6r2
Ppp6r3
Ppwd1
Praf2
Prc1
[truncated: 1,043 more rows]

## Sheet: Sheet 2 (Addi. 90 lyso pro.) 
Additional 90 lysosomal proteins	Interaction confirmed when individually expressed
ANPEP	√
AP1B1
AP1G1
AP1M1
AP2A1	√
AP2B1
AP3S2	√
APH1A
APH1B
APH1C
ARL8B
ARP2
ARP3
ARPC1B
ARPC2	√
ARPC3
ARPC4	√
ARPC5
CAPZA1	√
CAPZB	√
CCZ1	√
CHMP5
CLN3
Ctsg
DPEP1	√
DPP4
Dysbindin
ECE1	√
ENPP1	√
Enpp3
ENTPD8	√
GGT5	√
hops	√
HPN	√
HSPA8	√
IST1
LAMTOR3
LAMTOR4
LAMTOR5
MON1A	√
MON1B	√
NAPSA	√
NCSTN	√
Pallidin
PKM2	√
PLSCR1
PPAP2B
PSEN2
PSMA1	√
PSMA2
PSMA3
PSMA4	√
PSMA5	√
PSMA7
PSMA8
PSMB1
PSMB10	√
Psmb2
PSMB3
PSMB4	√
PSMB5
PSMB7
PSMB8
PSMB9
PSMC6	√
PSMD11
PSMD12
PSMD13
PSMD3
PSMD6
PSMD7
PSME1
PSME2
RAB7A	√
SLC22A1	√
SLC3A2	√
SNAP23
STX4	√
Swip
VAMP5	√
VAMP8	√
VNN1	√
VPS18	√
VPS26A
VPS29
VPS35	√
VPS41	√
WASH1	√
WASHC3
XPNPEP2

## Sheet: Sheet 3 (Addi. 58 Met-P1 pro.)
Additional 58 Met-P1 preys	Had been detected in our lysosome-related MS results	Reported as lysosomal function- related	Interaction confirmed when individually expressed
ACADVL	√		√
AK2	√
ATL2	√		√
ATL3	√
ATP5A1	√		√
BSG	√		√
CAV3	√		√
CCT6B	√
EMC2	√
FKBP4	√
GAC	√
GNA12	√
GNB1	√		√
GOLT1B	√
GOSR2	√		√
hnRNPA1	√
HS6ST2	√
IQGAP1	√		√
KGA	√
KIF2C	√
MTHFD1	√		√
Nsf	√
P4HA1	√
PIP4K2A	√	Mol. Cell 70:531.e9-544.e9(2018)
PIP4K2B	√		√
PLXNA1	√
PRKCD	√
PTPRA	√		√
RAB14	√
RAB18	√		√
RAB5A	√
RAB6A	√		√
RAB7A	√	Mol. Cell. Biol. 23:6494-6506(2003)	√
RHOG	√
RPL18	√
RPS27A	√		√
RRAS2	√		√
SERPINH1	√
SFN	√
SLC16A1	√		√
SLC22A2	√		√
SLC29A1	√		√
SLC38A2	√		√
SLC6A6	√		√
SND1	√		√
SNX9	√
SPPAR	√	Nature 541:228-232(2017)	√
STRADA	√
STUB1	√		√
SYVN1	√
TGM3	√		√
TMEM43	√		√
TRAP1	√		√
VAPA	√		√
VCAM1	√		√
VCP	√	Nature 429:841-847(2004)	√
VPS4A	√	Nat. Cell Biol. 16:550-560(2014)	√
YWHAZ	√
