# Supplementary material for: Low-dose metformin targets the lysosomal AMPK pathway through PEN2
Source: Nature. 2022 Feb 23;603(7899):159–65. doi: 10.1038/s41586-022-04431-8 (PMC8891018; doi:10.1038/s41586-022-04431-8)
Supplement: Supplementary file 5 — A list of potential PEN2-binding proteins. [file 41586_2022_4431_MOESM5_ESM.xlsx]

## Sheet: Legend
Supplementary Table. 2 | A list of potential PEN2-binding proteins. A complete list of 1,881 proteins pulled down by PEN2 detected by mass spectrometry. See also those detected in the presence or absence of metformin and those previously listed in ref. 70.

## Sheet: 1881 PEN2 interacting proteins
PEN2 interacting proteins	Reported as lysosomal resident proteins	Detected in absence of metformin	Detected in presence of metformin
5430421N21Rik			√
A1BG		√	√
A2m		√
Aaas		√	√
Aars		√
Abcb1b		√	√
Abcc1		√	√
Abce1		√
Abcf1		√
Abcf2		√
Abcg2		√
Abhd12		√	√
Abhd16a		√	√
Abi1		√
Acaa2			√
Acad9		√	√
Acadl		√	√
Acadvl		√	√
Acap2		√
Acat1		√	√
Aco2		√	√
Acot13		√	√
Acot9		√	√
Acox1		√
Acp1	√	√
Acsf2		√	√
Acsl1		√
Acsl3		√	√
Acsl4		√	√
Acsl5		√	√
Acta2		√	√
ACTB		√	√
Actbl2			√
Actc1			√
Actn1		√	√
Actn2		√
Actn4		√	√
Actr1a		√
Actr2	√	√
Actr3		√
Actr3b			√
Adam10		√	√
Adgrl2			√
ADIPOQ		√	√
Adpgk		√
Aebp1		√	√
Afdn		√	√
Afg3l1		√	√
Afg3l2		√	√
AFP		√	√
Aga	√	√
Ager		√	√
Agk			√
Agpat1		√
Agpat4		√	√
Agpat5		√	√
AGT		√	√
Ahcy	√	√	√
Ahsa1		√
AHSG	√	√	√
Aif1		√
Aifm1		√	√
Aifm2		√
Aimp1		√
Akr1a1	√	√
Akr7a2		√
ALB		√	√
Aldh18a1		√	√
Aldh2		√	√
Aldh3a2		√	√
Aldh4a1		√
Aldh7a1		√
Aldh9a1		√
ALDOA	√	√	√
Alg1		√
Alg2		√
Alg5		√	√
Alox12b		√
Alyref		√
AMBP		√	√
Amfr			√
AMY1A		√	√
AMY2A			√
Angptl2		√
Ano6		√	√
Anpep	√	√	√
Anxa1		√	√
Anxa2		√	√
Anxa3		√
Anxa4		√
ANXA5	√	√	√
Anxa6		√
Anxa7		√
Anxa8		√	√
Ap1b1	√	√
Ap1g1	√	√
Ap1m2		√
Ap2a1	√	√	√
Ap2a2	√	√	√
Ap2b1	√		√
Ap2m1	√	√	√
Ap3b1	√	√
Apeh		√
Apex1		√
Api5		√
APOA1	√	√	√
APOA2		√	√
APOA4			√
Apob		√	√
APOE		√	√
APOH		√	√
ApoN		√
Apool			√
Aprt		√
Arcn1		√
Arf3		√	√
Arf4		√	√
Arf5		√
Arf6		√
Arg1		√	√
Arhgap1		√
Arhgdia	√	√
Arhgef10l		√
Arhgef2			√
Arl1		√
Arl6ip1		√	√
Arl6ip5		√
Arl8a	√	√
Arl8b	√	√	√
Armcx3		√
Arpc1a		√
Arpc1b	√	√	√
Arpc2	√	√
Arpc3	√	√
Arpc4	√	√	√
Asph		√	√
Ass1		√	√
Atad1			√
Atad3		√	√
Atg7		√
Atic		√
Atl3		√	√
Atp13a1		√	√
Atp1a1		√	√
Atp1b1		√
Atp1b3		√	√
Atp2a2		√	√
Atp2b1	√	√	√
Atp2c1		√	√
Atp5a1		√	√
Atp5b		√	√
Atp5c1		√	√
Atp5d		√	√
Atp5e		√
Atp5f1		√	√
Atp5h		√	√
Atp5i		√	√
Atp5j		√
Atp5j2		√	√
Atp5l		√	√
Atp5o		√	√
Atp6ap1	√		√
Atp6v0a1	√	√
Atp6v0d1	√	√
Atp6v1a	√	√	√
Atp6v1b2	√	√
Atp6v1c2		√	√
Atp6v1d	√	√
Atp6v1e1	√	√
Atp6v1f	√	√
Atp6v1g1	√	√
Atp6v1h	√	√
Aup1		√	√
Axl		√	√
B2M		√	√
B3galt6			√
B4galt5		√	√
Bag2		√
Baiap2		√
Baiap2l1		√	√
Basp1			√
Bbox1		√
Bcap31		√	√
Bdh2		√
BF		√	√
Bgn	√		√
Bicd2		√
Blmh		√	√
Braf		√
Bri3bp		√	√
Bsg		√	√
Bst2		√	√
Bub3		√
Bzw1		√
Bzw2		√
C1qb	√	√
C1qbp		√	√
C3		√	√
C4		√	√
C5			√
C7	√	√	√
C9	√	√	√
CA1		√
CA2	√	√
Cab39	√	√
Cacybp	√	√
Cad		√	√
Calcr			√
Calm1		√
Calml3			√
Calr		√	√
Calu		√	√
Camk2d		√
Cand1		√
Canx		√	√
Cap1	√	√
Capg		√
Capn1		√
Capn2		√
Capn6		√	√
Capns1		√
Capns2		√
Caprin1		√	√
Capza1	√	√	√
Capza2	√	√	√
Capzb	√	√	√
Cask		√	√
Casp14		√	√
CAT		√	√
Cav1		√	√
Cbr1		√
Cbr4		√
Cbwd1		√	√
Ccdc127		√	√
Ccdc167		√	√
Ccdc47		√	√
Ccdc6		√
Ccdc88b		√
Cct2	√	√
Cct3	√	√	√
Cct4	√	√
Cct5	√	√	√
Cct6a	√	√	√
Cct7	√	√
Cct8	√	√	√
Cd44		√	√
Cdc37		√
Cdc42		√	√
Cdc42bpb		√	√
Cdc42ep1			√
Cdh3		√	√
Cdipt		√	√
Cds2		√	√
Cdsn		√	√
Cep290		√
Cers2		√	√
Cers5		√	√
Cfb		√
CFH			√
CFI			√
Cfl1	√	√	√
Cfl2		√
Chchd1		√	√
Chchd3		√	√
Chchd6		√	√
Chd5		√
CHIA			√
Chid1		√
Chmp1a	√	√
Chmp2a	√		√
Chmp3	√	√
Chmp4b	√	√	√
Chp1		√
Chpf		√	√
Chsy1			√
Cisd2			√
Ckap4		√	√
Ckb		√
Ckmt1		√	√
Clcc1		√
Cldn6		√
CLEC3B		√	√
Clic1	√	√	√
Clic3		√
Clic4		√	√
Clint1		√
Clip1		√
Clptm1		√	√
Clpx		√	√
Cltc	√	√	√
CLU	√	√	√
Cluh		√
Cmas		√
Cmpk1		√
Cnbp		√
Cndp2		√
Cnih4		√	√
Cnn2		√	√
Cnn3			√
Cnnm4			√
Cnpy2		√	√
Coa3		√
Cobll1		√	√
Col12a1		√	√
Col16a1		√	√
Col1a1	√	√	√
Col1a2		√	√
Col3a1		√	√
Col4a2		√	√
Col5a1		√	√
Col5a2			√
Col6a1		√	√
Col6a2		√	√
Colec12		√	√
Colgalt1		√	√
Copa		√
Copb1		√
Copb2		√
Cope		√
Copg1		√
Copg2		√
Cops6		√
Cops8		√
Copz1		√
Coro1b		√
Coro1c	√	√
Cox14		√
Cox15		√	√
Cox16		√
Cox4i1		√	√
Cox6c		√	√
Cox7a2		√
Cp		√
Cpa4		√	√
CPB2	√		√
CPN1			√
Cpne3	√	√
Cps1		√	√
Cpt1a		√	√
Crabp2		√
Creld2		√	√
Crip2	√	√
Crkl		√
Crtap		√	√
Cryab		√
Cs		√	√
Cse1l		√
CSN1S1		√	√
CSN1S2		√	√
CSN3		√	√
Csnk1a1		√
Csnk2a1	√	√
Csnk2a2		√
Csnk2b		√
Csrp1		√	√
Ctgf		√	√
Ctnna1	√	√	√
Ctnnb1	√	√	√
Ctnnd1		√	√
Ctps1		√	√
Ctsb	√	√	√
Ctsc	√	√
CTSD		√	√
Ctsl		√	√
Ctsz	√	√	√
Cttn		√	√
Cttnbp2nl		√
Cul1		√
Cul3		√
CYB5A		√
Cyb5b		√
Cyb5r1		√
Cyb5r3		√	√
Cyc1		√	√
CYCS		√
Cyfip1	√	√	√
Cyp1b1		√	√
Cyp20a1		√	√
Cyp2s1		√	√
Cyp4f14		√
Cyp51a1		√	√
Cyr61		√
D1Pas1		√
Daam1	√		√
Dad1		√	√
Dap3		√	√
Dars		√
Dazap1		√
Dbn1		√	√
Dbnl		√
Dcakd		√	√
Dctn1		√	√
Dctn3		√
Ddb1		√
Ddost		√	√
Ddr2			√
Ddx1		√
Ddx17		√
Ddx19a		√
Ddx28		√
Ddx39a		√
Ddx39b		√
Ddx3x		√	√
Ddx46		√
Ddx5		√	√
Ddx6		√
Decr1		√
Degs1		√	√
Derl1		√	√
Dgkb		√
Dhcr24			√
Dhcr7			√
Dhrs1		√	√
Dhrs13		√	√
Dhrs7b		√	√
Dhrs9		√
Dhx15		√
Dhx9		√
Diaph1		√
Dip2b		√
Diras2		√	√
Dlat		√	√
Dlg1		√	√
Dlst		√	√
Dnah2		√
Dnaja1		√	√
Dnaja2		√
Dnaja3		√	√
Dnajb1		√	√
Dnajb11		√	√
Dnajb12		√	√
Dnajb6		√
Dnajc10		√	√
Dnajc11		√	√
Dnajc25		√
Dnajc3		√	√
Dnajc7		√
Dnm2		√
Dpm1		√	√
Dpm3			√
Dpt		√	√
Dsc1		√	√
Dsc3		√
Dse		√
Dsg1b		√	√
Dsg4			√
Dsp		√	√
Dstn		√	√
Dtd1		√	√
Dync1h1		√	√
Dync1i2		√
Dynll1		√	√
Dynll2			√
Ebp		√
Echs1		√	√
Eci1		√
Edem3		√	√
Eea1		√
Eef1a1		√	√
Eef1b		√
Eef1d		√	√
Eef1g		√
Eef2		√	√
Efemp1			√
Efhd2		√
Efr3a		√	√
Eftud2		√
Egfr	√	√	√
Ehd1		√	√
Ehd2		√	√
Ehd4	√	√	√
Eif1		√
Eif2s1		√	√
Eif2s2		√
Eif2s3x		√
Eif3a		√
Eif3b		√	√
Eif3c		√	√
Eif3d		√	√
Eif3e		√
Eif3f		√
Eif3h		√
Eif3i		√
Eif3k		√
Eif3l		√	√
Eif3m		√
Eif4a1	√	√
Eif4a2			√
Eif4a3		√
Eif4e		√
Eif4g1		√
Eif4g2		√
Eif4h		√
Eif5		√
Eif5a		√
Eif6		√
Elob		√
Eloc		√
Emc1		√	√
Emc2		√	√
Emc3		√	√
Emc4		√	√
Emc6		√
Emc7			√
Emc8		√	√
Endou		√
Eno1	√	√	√
Eno2		√
Epb41l2		√	√
Epb41l3		√	√
Epha2		√	√
Epn3		√
Eppk1		√
Eprs	√	√	√
Eps8l1		√
Epx	√	√
Erap1		√	√
Erbin			√
Ergic1		√	√
Erh		√
Erlec1		√
Erlin1		√	√
Erlin2		√	√
Ero1a		√	√
Erp29		√
Erp44		√	√
Esrp1		√
Esyt1	√	√	√
Esyt2		√	√
Etf1		√
Etfa		√	√
Etfb		√	√
Evi5		√
Evpl		√
Ewsr1		√
Exoc4		√	√
Exoc7		√
Exosc7		√
Ext2		√
Extl2		√
Ezr		√	√
F2		√	√
F5		√	√
Fabp4		√	√
Fabp5		√	√
Fads1		√	√
Fads2		√	√
Fads3			√
Faf2		√
Fam129b		√	√
Fam210a			√
Fam213a		√
Fam83h		√
Far1		√	√
Farp1		√	√
Farsa		√
Farsb		√
Fasn	√	√
Fastkd5			√
Fau		√	√
Fbl		√
Fbln2		√	√
Fdft1		√	√
Fech		√
Fermt2		√	√
FETUB		√	√
FGA	√	√	√
Fgb	√	√	√
Fgg	√	√
Fh		√	√
Fitm2		√
Fkbp10		√	√
Fkbp11		√	√
Fkbp1a		√
Fkbp2		√	√
Fkbp8			√
Fkbp9		√	√
FLG		√	√
FLG2		√	√
Flii		√
Flna		√	√
Flnb		√	√
Flnc		√	√
Flot1			√
Flot2			√
Fmnl2		√	√
Fmnl3		√	√
Fn1	√	√	√
Fndc3a		√	√
Fndc3b		√	√
Fscn1		√
Fubp1		√
Fus		√	√
Fv4		√	√
G3bp1		√
G6pc3		√
G6pdx		√
Gaa		√	√
Galc		√	√
Galnt1		√	√
Galnt12		√	√
Galnt2		√	√
Ganab		√	√
Gapdh	√	√	√
Gapdhs		√	√
Gar1		√
Gars		√
Gatm		√
Gba	√	√	√
GC			√
Gcat		√
Gcn1		√	√
Gcnt1			√
Gdi1	√	√
Gdi2	√	√
Gfpt1		√
Ggct		√
Ggcx		√	√
Ghdc		√
Gipc1		√	√
Gja1		√
Gk		√
Glce			√
Glg1	√	√	√
Glipr2		√	√
Glo1	√	√
Glod4		√
Glrx3		√
Glrx5		√	√
Gls		√	√
Glt8d1		√	√
Gltp		√
GLUD1		√	√
Glul		√
Gm10881			√
Gm5571		√	√
Gmps		√
Gna11	√	√	√
Gna13	√	√	√
Gnai1		√
Gnai2	√	√	√
Gnai3	√	√	√
Gnas	√	√	√
Gnb1		√	√
Gnb2		√	√
Gnb4		√
Gng12		√	√
Gnptab		√
Gns		√
Golga7	√	√
Golim4		√	√
Golm1		√	√
Golph3		√
Gosr1		√
Got1	√	√	√
Got2		√	√
Gpaa1		√	√
Gpd2		√	√
Gpi	√	√	√
Gpx4		√
Gpx8		√	√
Gramd4		√
Grb2		√
Grem1		√
Grn	√	√	√
Grpel1		√	√
Gsdma		√	√
GSN		√	√
Gspt1		√
GSTP1	√	√	√
Gusb	√	√	√
H1f0		√	√
H2afx			√
H2afy		√
H2afz		√	√
H2-D1		√	√
H2-K1		√	√
H3f3c		√	√
H6pd		√	√
Hacd3		√	√
Hadh		√
Hadha		√	√
Hadhb		√	√
Hal	√	√	√
HARS		√
Hat1		√
Hax1		√
Hba		√	√
HBA1		√	√
HBB		√	√
Hbb-b1		√	√
Hdgf		√
Hdgfrp3		√	√
Hdlbp		√
Heatr6		√
Hectd1		√
HGFAC			√
Hic2		√	√
Hip1r		√
Hist1h1b			√
Hist1h1d		√	√
Hist1h2ab		√	√
Hist1h2bp		√	√
Hist1h4a		√	√
Hist2h2aa1		√	√
Hist2h2be		√	√
Hk1		√
Hk2		√
Hm13		√	√
Hmgb1		√	√
Hmgb2		√	√
Hmgcs1		√
Hmox1		√
Hmox2		√	√
Hnrnpa1		√	√
Hnrnpa2b1		√
Hnrnpa3		√
Hnrnpab		√
Hnrnpc		√	√
Hnrnpd		√
Hnrnpf		√
Hnrnph1		√
Hnrnph2		√
Hnrnpk		√	√
Hnrnpl		√
Hnrnpm		√
Hnrnpu		√
Hnrnpul2		√
Hp	√	√
Hp1bp3		√	√
Hpgd		√
Hprt1	√	√
HPX		√	√
HRAS		√	√
HRNR		√	√
Hs2st1		√	√
Hsd17b10		√	√
Hsd17b11		√	√
Hsd17b12		√	√
Hsd17b4		√
Hsd17b7		√
Hsdl2		√
Hsp90aa1	√	√	√
Hsp90ab1		√	√
Hsp90b1		√	√
Hspa1b		√	√
Hspa1l		√
Hspa2		√
Hspa4		√
Hspa4l		√
Hspa5		√	√
Hspa8	√	√	√
Hspa9		√	√
Hspb1		√
Hspb8		√
Hspd1		√	√
Hspe1		√	√
Hspg2		√	√
Hsph1		√	√
Hyou1		√	√
Iars		√
Ide		√	√
Idh1		√
Idh2		√	√
Idh3a		√	√
Idh3g		√	√
Idi1		√
Ifitm2	√	√
Ifitm3	√	√	√
Igf2r	√	√	√
Igh-1a	√	√	√
Igh-3		√	√
Ighg1		√	√
Ighm		√	√
IGK		√	√
Igk-V19-17			√
Igkv7-33		√
IGL@		√	√
Igsf8		√	√
Ikbip		√	√
IL36RN		√
Ilf2		√
Ilf3		√
Ilvbl		√	√
Immt		√	√
Impa2		√
Impdh2		√
Ipo5			√
Ipo7		√
Ipo9		√
Iqgap1		√	√
Irgm1		√	√
Isg20			√
Ist1	√	√
Itga3		√	√
Itga5		√	√
Itga6		√
Itgav	√	√	√
Itgb1		√	√
Itgb4		√
ITIH1			√
Itih2		√	√
Itih3	√	√	√
ITIH4	√	√	√
Itpr1			√
Itpr3		√	√
Jagn1			√
Jak1	√	√	√
Jak2		√
Jup		√	√
Kars		√
Katna1		√	√
Kdelc1		√	√
Kdelr1		√	√
Keap1			√
Khdrbs1		√
Kiaa2013			√
Kif5a		√
Kif5b		√	√
Kirrel		√	√
Klhl22		√	√
Klk11		√
Klk8		√
Kpna1		√
Kpna3		√
Kpna6		√
Kpnb1	√	√	√
Krt1		√	√
Krt10		√	√
KRT12		√	√
KRT14		√	√
KRT15		√	√
KRT16		√	√
KRT17		√	√
KRT19		√
KRT2		√	√
KRT20		√
KRT23		√	√
KRT24		√	√
Krt27		√	√
KRT28		√	√
KRT3		√	√
KRT31		√	√
KRT32			√
KRT33A			√
KRT33B		√	√
KRT34			√
KRT35			√
KRT38			√
KRT4		√	√
Krt42		√	√
KRT5		√	√
Krt6a		√
KRT6B		√	√
KRT6C		√	√
Krt73		√
KRT74		√	√
KRT75		√	√
KRT77		√	√
KRT79		√
Krt8		√	√
Krt80		√	√
KRT82			√
KRT83		√	√
KRT84		√	√
KRT85		√	√
KRT86			√
KRT9		√	√
KRTAP19-5			√
Krtcap2		√	√
Ktn1		√	√
lacZ		√	√
Lama5		√	√
Lamb1		√	√
Lamb2		√	√
Lamc1		√	√
Lamp1	√	√	√
Lamp2	√	√	√
Lap3		√	√
Lars		√
Lasp1		√	√
Lbr		√	√
Lclat1		√	√
Lcp1	√	√
Ldah		√
Ldha		√	√
Ldlr			√
Letm1		√	√
Lgals3		√	√
Lgals3bp	√	√	√
Lgals8	√	√
Lgals9	√	√	√
Lgalsl		√	√
LGB		√	√
Lgmn	√	√
Lima1		√	√
Lin7a		√	√
Lman1		√	√
Lman2		√
Lmf2		√
Lmna		√	√
Lmnb1		√
Lnp		√	√
Lnpep	√	√	√
LOC525947			√
Lonp1		√	√
Lox		√	√
Loxl1		√	√
Lpcat1		√	√
Lpcat3		√	√
Lpcat4		√	√
Lpgat1		√
LRG1		√	√
Lrp1	√	√	√
Lrpprc		√	√
Lrrc59		√	√
Lsm2		√
Lss		√	√
Lta4h		√
LTF		√	√
LUM			√
Ly6g6c		√
LYZ		√	√
Lyz1		√	√
Macf1		√
Magt1		√	√
Man1a2			√
Man1b1		√	√
Man2a1	√	√	√
Manf		√
Maoa		√	√
Map4k4		√	√
Mapk1		√
Mapk10		√
Mapk12		√
Mapk14		√
Mapkapk2		√
Mapre1		√
Marc2		√	√
March6		√	√
Marcks	√	√	√
Marcksl1	√	√	√
Mark1		√	√
Mark2		√
Mars		√	√
Mat2a		√
Matr3		√
Mbtps1			√
Mccc1		√	√
Mcu		√	√
Mdh1	√	√
Mdh2		√	√
Mdk		√
Me1		√
Me2		√	√
Metap2		√
Mfge8	√	√
Mfn2			√
Mfsd10		√	√
Mgat2		√	√
Mgp	√	√	√
Mgst1		√	√
Mgst3		√	√
Mia2		√	√
Mia3		√	√
Mic13			√
Micall2			√
Micu1		√
Micu2		√
Mink1		√
Mlec		√	√
Mmgt1		√	√
Mmp14	√	√	√
Mob1b		√
Mogs		√	√
Mp68		√	√
Mpc2			√
Mpp2		√	√
Mpst		√	√
Mrpl12		√	√
Mrpl14		√	√
Mrpl15		√	√
Mrpl16		√	√
Mrpl17			√
Mrpl21		√	√
Mrpl22		√	√
Mrpl23		√	√
Mrpl27		√
Mrpl28		√
Mrpl3		√
Mrpl34		√
Mrpl37		√	√
Mrpl38		√	√
Mrpl39		√
Mrpl40		√	√
Mrpl41		√
Mrpl43		√
Mrpl46			√
Mrps18b		√
Mrps2		√
Mrps21		√
Mrps22		√	√
Mrps27		√
Mrps30			√
Mrps31		√
Mrps34		√
Mrps35		√
Mrps7		√
Mrps9			√
Msn		√	√
Mta1		√
Mtatp8		√	√
Mtch1			√
Mtch2		√	√
Mtco2		√
Mtdh		√	√
Mthfd1		√	√
Mthfd1l		√	√
Mthfd2		√	√
Mup11		√
Mvp	√	√	√
Mx2		√
Myadm	√		√
Mydgf		√
Myh10		√
Myh14		√
Myh9	√	√	√
Myl12b	√	√	√
Myl6	√	√	√
Mylk		√	√
Myo18a		√
Myo1b		√	√
Myo1c	√	√	√
Myo1d	√	√	√
Myo1e		√	√
Myo5b			√
Myof		√	√
Naa15		√
Naa25		√
Naca		√	√
Nagk		√
Nampt		√
Nans		√
Nap1l1		√
Napa	√	√	√
Nars		√
Ncam1		√	√
Nccrp1		√	√
Nckap1	√	√	√
Ncl		√	√
Ncln		√	√
Ncstn	√	√	√
Ndc1		√	√
Ndrg1		√
Ndufa10		√	√
Ndufa12		√
Ndufa13		√	√
Ndufa2		√
Ndufa4		√	√
Ndufa6		√
Ndufa9		√	√
Ndufab1		√
Ndufaf1		√	√
Ndufaf7		√	√
Ndufb4			√
Ndufb7		√
Ndufb8		√
Ndufs1		√	√
Ndufs2		√	√
Ndufs3		√	√
Ndufs4			√
Ndufs7		√	√
Ndufv1		√	√
Ndufv2		√	√
Nectin4		√
Nedd4		√	√
Nedd4l			√
Nedd8		√
Nek10		√
Nfs1		√	√
Nid1		√	√
Nipsnap1			√
Nlrx1		√
Nme1		√
Nme2		√
Nnt		√	√
Nomo1		√	√
Nono		√
Nop56		√
Nop58		√
Notch2		√	√
Npepps		√	√
Npm1		√	√
Nrp1		√	√
Nsdhl		√	√
Nsf	√		√
Nt5c3a		√
Nucb1		√	√
Nucks1			√
Nudc		√
Nup214		√
Nup93		√
Nutf2		√
Oas1a		√	√
Oas2		√	√
Oas3		√
Ogdh		√	√
Ogfod3		√
Ola1		√
Opa1		√	√
ORM1		√	√
Ormdl1		√
Os9		√	√
Osmr			√
Ostc		√	√
Otub1		√
Oxa1l		√	√
Oxct1		√
Oxsr1		√
P3h1		√	√
P3h4		√	√
P4ha1		√	√
P4ha2		√	√
P4hb		√	√
Pa2g4		√	√
Pabpc1		√	√
Pacsin2		√	√
Padi1			√
Pafah1b1		√
Paics		√
Palld		√	√
Palm		√
Pam16		√
Pc		√	√
Pcbp1	√	√	√
Pcbp2		√
Pcdhga4		√
Pck2		√	√
Pcmt1		√	√
Pcna		√
Pcolce		√	√
Pcyt1a		√
Pdap1		√	√
Pdcd6		√
Pdcd6ip	√	√	√
Pdgfrb			√
Pdha1		√	√
Pdhb		√	√
Pdhx		√
Pdia3		√	√
Pdia4		√	√
Pdia6		√	√
Pdk1			√
Pdk3		√	√
Pdlim2		√
Pdlim7		√
Pebp1	√	√	√
Pepd		√
Pfkfb2		√
Pfkl		√
PFN1		√
Pgam1	√	√
Pgam5		√	√
Pgd	√	√
Pgk1	√	√
Pgk2	√	√	√
Pgm2		√
Pgrmc1		√	√
Pgrmc2		√	√
Pgs1		√	√
Phb		√	√
Phb2		√	√
Phgdh		√	√
Phldb2			√
Pi16		√
Piezo1			√
Pigk		√
Pigs		√	√
Pigt		√	√
Pisd			√
Pitrm1		√	√
Pkm		√	√
Pkp1		√	√
Pkp3		√
Pla2g4b		√
Plaa		√
Plbd1		√
Plcb3		√	√
Plcd3		√	√
Plch1		√	√
Pld3			√
Plec		√	√
PLG		√	√
Plgrkt		√
Plod1		√	√
Plod2		√	√
Plod3		√	√
Pls3	√	√	√
Plscr1	√	√	√
Plxna1		√	√
Plxnb2	√	√	√
Pmpcb		√	√
Pmvk		√
Pnkd			√
Pnp	√		√
Pnpla6			√
Pnpt1		√
Pof1b		√
Pofut2		√
Pol		√	√
Poldip2		√
Pon2			√
Por		√	√
POSTN			√
Ppa1	√	√
Ppfibp1		√	√
PPIA	√	√	√
Ppib		√	√
Ppl		√	√
Ppox			√
Ppp1ca	√	√	√
Ppp1cb	√	√
Ppp1cc	√	√
Ppp1r13l		√
Ppp1r7		√
Ppp2ca		√
Ppp2cb		√
Ppp2r1a	√	√	√
Ppp2r2a		√
Ppp2r5c		√
Ppp3cb		√
Ppp4c		√
Ppp4r4			√
Praf2		√	√
PRDX1		√	√
Prdx2	√	√	√
Prdx3		√	√
Prdx4		√	√
Prdx5		√
Prdx6	√	√
Preb		√	√
Prkaa1		√
Prkar2a	√	√
Prkci		√
Prkcsh		√	√
Prkdc		√
Prmt1		√
PROS1			√
Prpf19		√
Prpf8		√
Prps2		√
PRSS1		√	√
Psenen	√	√	√
Psma1	√	√	√
Psma2	√	√
Psma3	√	√	√
Psma4	√	√
Psma5	√	√	√
Psma6	√	√	√
Psma7	√	√
Psma8	√	√
Psmb1	√	√
Psmb2	√	√
Psmb3	√	√
Psmb4	√	√
Psmb5	√	√	√
Psmb6	√	√	√
Psmb7	√	√
Psmc1		√
Psmc2	√	√
Psmc3		√
Psmc4		√
Psmc5	√	√
Psmc6	√	√
Psmd1		√
Psmd11	√	√
Psmd12	√	√
Psmd13	√	√
Psmd14	√	√
Psmd2	√	√	√
Psmd3	√	√
Psmd4		√
Psmd6	√	√
Psmd7	√	√
Psme1	√	√
Psme2	√	√
Psme3		√
Pspc1		√
Ptbp1		√
Ptcd3		√	√
Ptdss1		√	√
Ptges		√	√
Ptges3	√	√
Ptgfrn		√	√
Ptgis		√	√
Ptgs1		√	√
Ptgs2		√	√
Ptk7		√	√
Ptpn1		√	√
Ptpra		√	√
Ptrf		√	√
Ptx3		√
Puf60		√
Pura		√
Pxdn		√	√
Pycr2		√	√
Pygb		√
Pygl	√	√
Pzp		√	√
Qsox2			√
Rab10		√	√
Rab11b		√	√
Rab13		√	√
Rab14		√	√
Rab18		√	√
Rab1A		√	√
Rab1b		√	√
Rab21		√
Rab22a	√	√
Rab24		√
Rab25		√
Rab27b		√
Rab2a		√	√
Rab31	√		√
Rab32	√	√	√
Rab33b		√
Rab35		√	√
Rab38		√
Rab3a		√
Rab3b		√	√
Rab3d		√
Rab43		√
Rab5a		√	√
Rab5b		√
Rab5c		√	√
Rab6a		√	√
Rab7a		√	√
Rab8a		√	√
Rab8b			√
Rab9a	√	√	√
Rabgef1		√
Rac1		√	√
Rack1		√	√
Rad23b		√
Rai14		√
Rala	√	√	√
Ralb	√	√
Raly		√	√
Ralyl		√
Ran		√	√
Rangap1		√
Rap1a		√	√
Rap2b	√	√
Rap2c	√		√
Rars		√	√
Rbbp4		√
Rbm14		√
Rbm39		√
Rbmx		√
RBP4			√
Rcc2		√
Rchy1		√	√
Rcn1		√	√
Rcn2		√	√
Rcn3		√	√
Rdh11		√	√
Rdh12		√
Rdh13		√
Rdx		√	√
Reep5		√
Rer1		√	√
Rexo2		√
Rftn1			√
Rhoa	√	√
Rhog		√	√
Rhot1		√	√
Rimbp2		√
Rint1		√
Rnf121		√	√
Rnf213			√
Rnps1		√
Rpa1		√
Rpl10		√	√
Rpl10a		√	√
Rpl11		√	√
Rpl12		√	√
Rpl13		√	√
Rpl13a		√	√
Rpl14		√	√
Rpl15		√	√
Rpl17		√	√
Rpl18		√	√
Rpl18a		√	√
Rpl19		√	√
Rpl21		√	√
Rpl22		√
Rpl22l1		√	√
Rpl23		√	√
Rpl23a		√	√
Rpl24		√	√
Rpl26		√	√
Rpl27		√	√
Rpl27a		√	√
Rpl28		√	√
Rpl29		√
Rpl3		√	√
Rpl30		√	√
Rpl31		√	√
Rpl32		√
Rpl34		√	√
Rpl35		√	√
Rpl35a		√	√
Rpl36		√
Rpl36a		√
Rpl37a		√	√
Rpl38		√	√
Rpl39		√
Rpl4		√	√
Rpl5		√	√
Rpl6		√	√
Rpl7		√	√
Rpl7a		√	√
Rpl8		√	√
Rpl9		√	√
Rplp0		√	√
Rplp1		√	√
Rplp2		√	√
Rpn1		√	√
Rpn2		√	√
Rps10		√	√
Rps11		√	√
Rps12		√	√
Rps13		√
Rps14		√	√
Rps15a		√	√
Rps16		√	√
Rps17		√
Rps18		√	√
Rps19		√	√
Rps2		√	√
Rps20		√	√
Rps21		√
Rps23		√	√
Rps24		√	√
Rps25		√	√
Rps26		√	√
Rps27		√	√
RPS27A		√	√
Rps27l			√
Rps28		√	√
Rps29		√
Rps3		√	√
Rps3a		√	√
Rps4x		√	√
Rps5		√	√
Rps6		√	√
Rps7		√	√
Rps8		√	√
Rps9		√	√
Rpsa		√
Rragb		√
Rras	√	√	√
Rras2		√	√
Rrbp1		√	√
Rrm1		√
Rsad2		√
Rtcb		√
Rtn3		√	√
Rtn4		√	√
Rufy1		√
Ruvbl1		√
Ruvbl2		√	√
S100a10		√	√
S100a11		√	√
S100a14		√	√
S100a3			√
S100a6		√	√
Sacm1l		√	√
Samm50		√	√
Sar1a		√
Sars		√
Sbds		√
Scamp3	√	√	√
Scarb2	√	√
Sccpdh			√
Scd3		√	√
Scfd2		√	√
Sco2		√	√
Scp2		√
Scpep1	√	√	√
Scrib		√	√
Sdf2		√	√
Sdf2l1		√	√
Sdf4		√	√
Sdha		√	√
Sdhb		√	√
Sdhc			√
Sdr16c5		√
Sdr9c7		√	√
Sec11a		√	√
Sec13		√
Sec22b		√	√
Sec23a		√
Sec23b		√
Sec31a		√
Sec61a1		√	√
Sec61a2		√	√
Sec61b		√	√
Sec61g		√	√
Sec62		√	√
Sec63		√	√
Sel1l		√	√
Selenof			√
Selenon			√
Sema3c		√	√
Sept10			√
Sept11		√	√
Sept2		√	√
Sept7		√	√
Sept9		√	√
Serbp1		√	√
SERPINA1	√	√	√
SERPINA10		√	√
SERPINA3-1		√	√
SERPINA3-4		√	√
SERPINA3-5		√	√
SERPINA3-7		√	√
SERPINA5		√	√
SERPINA7			√
Serpinb10		√
Serpinb13		√
SERPINB14		√	√
Serpinb1c		√
Serpinb2		√
Serpinb5		√
Serpinb6		√	√
SERPINC1		√	√
SERPIND1		√	√
SERPINF1	√	√	√
SERPINF2		√	√
Serpinh1		√	√
Serpini2			√
Set		√
Sf3a3		√
Sf3b1		√
Sf3b3		√
Sf3b4		√
Sf3b6		√
Sfn		√	√
Sfpq		√
Sfxn1		√	√
Sfxn3		√	√
Sgpl1		√	√
Sh3gl1		√
Sh3glb2		√
SHBG			√
Shmt1		√
Shprh			√
Sil1		√
Skp1	√	√	√
Slc12a2		√	√
Slc16a1		√	√
Slc16a3		√	√
Slc25a1		√	√
Slc25a10		√	√
Slc25a11		√	√
Slc25a12		√	√
Slc25a13		√	√
Slc25a22		√
Slc25a24		√	√
Slc25a3		√	√
Slc25a30		√	√
Slc25a32		√
Slc25a4		√	√
Slc25a5		√	√
Slc27a4		√	√
Slc2a1		√	√
Slc30a7		√	√
Slc35a1		√	√
Slc35b2		√	√
Slc38a10		√	√
Slc38a2		√
Slc39a7		√	√
Slc3a2	√	√	√
Slc6a11		√	√
Slc7a5		√	√
Slc9a3r2	√		√
Slirp		√
Slk		√	√
Smarca5		√
Smc3			√
Smim4		√
Smpd4		√
Snap91		√
Snd1		√
Snrnp200		√
Snrpd2		√
Snrpd3		√
Snrpe		√
Snrpn		√
Sntb2		√
Snu13		√
Snx1	√	√
Snx27		√
Snx3	√	√
Snx6		√
Snx8	√		√
Snx9		√	√
Soat1			√
SOD1	√	√	√
Sod2		√
Sparc		√	√
Spcs1		√	√
Spcs2		√	√
Spcs3		√	√
Sprr1a		√	√
Sprr1b		√
Sprr2b		√
Sptan1		√	√
Sptbn1	√	√	√
Sptlc1		√	√
Sptlc2		√	√
Sqrdl		√	√
Sqstm1		√	√
Src			√
Srp68		√
SRPP		√	√
Srprb		√	√
Srsf1		√
Srsf2		√
Srsf3		√
Srsf7		√
Srsf9		√
Ssbp1		√	√
Ssr1		√	√
Ssr2		√
Ssr3		√	√
Ssr4		√	√
Ssrp1		√
St13		√
St7		√
Stard3nl	√		√
Stard9		√
Stat1		√	√
Stat3		√
Steap1		√	√
Stip1		√
Stk24		√
Stom	√	√	√
Stoml2		√	√
Strap		√
Strn		√
Stt3a		√	√
Stt3b		√	√
Stub1		√
Stx5		√	√
Stx7	√	√	√
Stxbp3	√	√
Sub1		√
Sucla2		√	√
Suco		√
Sult2b1		√
Sumo3		√
Sun2		√	√
Surf4		√	√
Syncrip		√
Synj2bp		√
Syvn1		√	√
Tagln2	√	√	√
Taldo1	√	√
Tamm41		√	√
Taok2		√	√
Tap1		√	√
Tap2		√	√
Tapbp		√	√
Tardbp		√
Tars		√
Tars2			√
Tax1bp3		√
Tbl2		√	√
Tbrg4		√	√
Tcp1	√	√	√
Tcp11l2		√
Tecr		√	√
TF		√	√
Tfam		√	√
Tfrc	√	√	√
Tgm1		√	√
Tgm3		√	√
Thbs1		√	√
Thbs2		√
Thbs3		√	√
Thbs4			√
Them6		√
Themis		√
Timm23		√	√
Timm29			√
Timm50		√	√
Timmdc1		√
Timp3		√	√
Tinagl1		√
Tjp1		√	√
Tjp2		√	√
Tkt	√	√
Tln1	√	√
Tm4sf1		√
Tm9sf1			√
Tm9sf2	√	√	√
Tm9sf3		√	√
Tm9sf4	√	√	√
Tmco1		√	√
Tmed1		√	√
Tmed10		√	√
Tmed2		√	√
Tmed3		√	√
Tmed4		√	√
Tmed9		√	√
Tmem106b	√	√
Tmem109		√
Tmem120a		√	√
Tmem126a		√	√
Tmem161a		√	√
Tmem165		√	√
Tmem167b		√
Tmem173		√	√
Tmem176b	√	√	√
Tmem19		√
Tmem214		√	√
Tmem258		√	√
Tmem259		√	√
Tmem33		√	√
Tmem43		√	√
Tmem63a	√	√	√
Tmem70		√	√
Tmpo		√
Tmtc3		√	√
Tmx1			√
Tmx2		√	√
Tmx3		√	√
Tnc		√	√
Tnks1bp1		√
Tnpo1		√
Tollip	√	√
Tom1	√	√
Tomm20		√
Tomm22		√	√
Tomm40		√	√
Tomm70		√	√
Top1		√
Top2b		√
Tor1a		√	√
Tor1aip2		√	√
Tor1b		√
Tor3a		√	√
Tpcn2	√	√	√
Tpd52l2		√
Tpi1	√	√	√
Tpm2		√
Tpm3	√	√	√
Tpm4	√	√
Tppp3		√	√
Tpt1		√
Tra2a		√
Tra2b		√
Tram1		√	√
Trap1		√	√
Trappc3	√	√
Trex2		√
Trim16		√
Trim25		√
Trim28		√
Trim29		√
Trim59		√	√
Trmt10c		√
Tsn	√	√
Tspo			√
Tst		√	√
Ttll12		√
Ttn			√
Tuba1b			√
Tuba1c		√	√
Tuba4a		√
Tubal3		√
Tubb2a		√	√
Tubb3	√	√
Tubb4b		√	√
Tubb5		√	√
Tubb6		√	√
Tufm		√	√
Tuft1		√
Tusc3		√	√
TXN		√	√
Txndc11			√
Txndc12		√
Txndc5		√	√
Txnl1		√
U2af1		√
U2af2		√
Uba1	√	√
Uba6		√
Ubac2		√	√
Ube2d3		√	√
UBE2I		√
Ube2l3		√
Ube2m		√
Ube2n	√	√
Ube2v1		√
Ubiad1		√
Ubr4		√
Uchl4		√
Uchl5		√
Ufl1		√
Ufsp2		√	√
Ugdh		√
Uggt1		√	√
Ugp2	√	√
Ugt1a6		√	√
Ugt1a7c		√	√
Unc45a		√
Upf1		√
Upk3b			√
Uqcr10		√
Uqcrb		√
Uqcrc1		√	√
Uqcrc2		√	√
Uqcrh		√
Uqcrq		√	√
Use1		√
Usmg5		√
Uso1		√
Usp14		√
Usp5		√
Usp7		√
Uxs1		√	√
Vamp2	√	√
Vapa		√	√
Vapb		√	√
Vars		√	√
Vat1	√	√
Vcam1		√	√
Vcl	√	√	√
Vcp		√	√
Vdac1		√	√
Vdac2		√	√
Vdac3		√	√
Vim		√	√
Vkorc1l1		√
Vma21		√
Vnn1	√	√	√
Vps26a	√	√
Vps29	√	√
Vps35	√	√
Vps51		√
VTN		√	√
Wars		√
Wasf2		√
Wdr1		√
Wls		√	√
Wwox		√
Xpnpep3		√
Xpo1		√
Xpot		√
Xrcc5		√
Xrcc6		√
Yars		√
Yars2		√	√
Ybx1		√
Ybx3		√
Yif1a			√
Yif1b		√	√
Yme1l1		√	√
Yod1		√
Ywhab	√	√
Ywhae	√	√	√
Ywhag		√	√
Ywhah		√
Ywhaq		√	√
Ywhaz		√	√
Zfpl1		√	√
Zyg11b		√	√
Zyx		√	√
