# Supplementary material for: Low-dose metformin targets the lysosomal AMPK pathway through PEN2
Source: Nature. 2022 Feb 23;603(7899):159–65. doi: 10.1038/s41586-022-04431-8 (PMC8891018; doi:10.1038/s41586-022-04431-8)
Supplement: Supplementary file 7 — Source Data Fig. 1 [file 41586_2022_4431_MOESM7_ESM.xlsx]

## Sheet: Fig. 1a
Fig. 1a
saline	metformin		Table Analyzed	Fig. 1a		Table Analyzed	Fig. 1a			saline	metformin
0.786713	0.164819								Number of values	27	29
1.48858	0.324485		Column B	metformin		Column B	metformin
1.28047	0.419956		vs.	vs.		vs.	vs.		Minimum	0.4154	0.1648
0.539797	0.165065		Column A	saline		Column A	saline		25% Percentile	0.7445	0.3084
0.702886	0.37335								Median	0.8418	0.3734
0.530512	0.435741		Unpaired t test			Mann Whitney test			75% Percentile	1.28	0.6443
0.930143	0.3172		P value	<0.0001		P value	< 0.0001		Maximum	2.048	1.163
0.841826	0.361965		P value summary	****		Exact or approximate P value?	Exact
1.1645	1.16343		Significantly different (P < 0.05)?	Yes		P value summary	****		Mean	1	0.4792
1.65263	0.515812		One- or two-tailed P value?	Two-tailed		Significantly different? (P < 0.05)	Yes		Std. Deviation	0.4056	0.2539
0.780608	0.574451		t, df	t=5.802, df=54		One- or two-tailed P value?	Two-tailed		Std. Error of Mean	0.07806	0.04715
0.904005	0.34347					Sum of ranks in column A,B	1073 , 523.0
2.04828	0.518986		How big is the difference?			Mann-Whitney U	88		Lower 95% CI	0.8396	0.3826
1.70093	0.95813		Mean of column A	1					Upper 95% CI	1.16	0.5758
0.920325	0.248489		Mean of column B	0.4792		Difference between medians
0.756946	0.335578		Difference between means (B - A) ± SEM	-0.5208 ± 0.08976		Median of column A	0.8418		Mean ranks	39.74	18.03
0.826713	0.641301		95% confidence interval	-0.7007 to -0.3408		Median of column B	0.3734
1.00047	0.909548		R squared (eta squared)	0.384		Difference: Actual	-0.4685
0.744545	0.892678					Difference: Hodges-Lehmann	-0.4685
0.750921	0.414837		F test to compare variances			95.17% CI of difference	-0.6057 to -0.3335
1.13108	0.679633		F, DFn, Dfd	2.551, 26, 28		Exact or approximate CI?	Exact
1.49243	0.248295		P value	0.0171
0.686651	0.307333		P value summary	*
1.44425	0.309553		Significantly different (P < 0.05)?	Yes
0.415406	0.298411
0.676962	0.647259		Data analyzed
0.801425	0.251241		Sample size, column A	27
	0.355033		Sample size, column B	29
	0.721911

## Sheet: Fig. 1b
Fig. 1b upper
	0	2	12	24	48		Table Analyzed	Fig. 1b upper		Number of families	1
	0	22.7384	44.5724	36.8385	49.8199					Number of comparisons per family	3
	0	39.6718	40.0524	42.4124	34.1359		ANOVA summary	One-way ANOVA	Ordinary	Alpha	0.05
	0	24.6303	29.0161	30.6675	34.8931		F	1.809
	0	18.2559	28.6277	42.2982	29.7691		P value	0.1991		Sidak's multiple comparisons test	Mean Diff.	95% CI of diff.	Significant?	Summary	Adjusted P Value
							P value summary	ns
Number of values	4	4	4	4	4		Are differences among means statistically significant? (P < 0.05)	No		12 vs. 2	9.243	-6.484 to 24.97	No	ns	0.3402
							R square	0.3114		24 vs. 2	11.73	-3.997 to 27.46	No	ns	0.1723
Minimum	0	18.26	28.63	30.67	29.77					48 vs. 2	10.83	-4.897 to 26.56	No	ns	0.2229
25% Percentile	0	19.38	28.72	32.21	30.86		Brown-Forsythe test
Median	0	23.68	34.53	39.57	34.51		F (DFn, DFd)	0.1486 (3, 12)
75% Percentile	0	35.91	43.44	42.38	46.09		P value	0.9286	？	Test details	Mean 1	Mean 2	Mean Diff.	SE of diff.	n1	n2	t	DF
Maximum	0	39.67	44.57	42.41	49.82		P value summary	ns
							Significantly different standard deviations? (P < 0.05)	No		12 vs. 2	35.57	26.32	9.243	5.677	4	4	1.628	12
Mean	0	26.32	35.57	38.05	37.15					24 vs. 2	38.05	26.32	11.73	5.677	4	4	2.066	12
Std. Deviation	0	9.291	8.006	5.569	8.74		Bartlett's test			48 vs. 2	37.15	26.32	10.83	5.677	4	4	1.908	12
Std. Error of Mean	0	4.646	4.003	2.785	4.37		Bartlett's statistic (corrected)	0.7248
							P value	0.8674
Lower 95% CI of mean	0	11.54	22.83	29.19	23.25		P value summary	ns
Upper 95% CI of mean	0	41.11	48.31	46.92	51.06		Significantly different standard deviations? (P < 0.05)	No
							ANOVA table	SS	DF	MS	F (DFn, DFd)	P value
							Treatment (between columns)	349.8	3	116.6	F (3, 12) = 1.809	P = 0.1991
							Residual (within columns)	773.5	12	64.46
							Total	1123	15
							Data summary
							Number of treatments (columns)	4
							Number of values (total)	16
Fig. 1b middle
	AMP/ATP				ADP/ATP
0	0.039274	0.022458	0.026955	0.043514	0.224986	0.078103	0.11177	0.132106
2	0.025537	0.026978	0.025378	0.048215	0.172471	0.164688	0.141492	0.325498
12	0.029754	0.027305	0.035507	0.044466	0.161449	0.132827	0.174697	0.210988
24	0.037619	0.040372	0.027625	0.044533	0.230464	0.202118	0.153423	0.244431
48	0.028509	0.039082	0.030704	0.027299	0.144906	0.233889	0.233998	0.105384
AMP/ATP	Fig. 1b middle AMP/ATP
Table Analyzed	Statistics of 1d ph metgraAMP and ADP						Number of families	1
Data sets analyzed	A-E						Number of comparisons per family	10
							Alpha	0.05
ANOVA summary	One-way ANOVA	Ordinary
F	0.3508						Tukey's multiple comparisons test	Mean Diff.	95.00% CI of diff.	Below threshold?	Summary	Adjusted P Value
P value	0.8394						0 vs. 2	0.001523	-0.01704 to 0.02009	No	ns	0.999	A-B
P value summary	ns						0 vs. 12	-0.001208	-0.01978 to 0.01736	No	ns	0.9996	A-C
Significant diff. among means (P < 0.05)?	No						0 vs. 24	-0.004487	-0.02306 to 0.01408	No	ns	0.9419	A-D
R squared	0.08555						0 vs. 48	0.001652	-0.01692 to 0.02022	No	ns	0.9986	A-E
							2 vs. 12	-0.002731	-0.02130 to 0.01584	No	ns	0.9903	B-C
Brown-Forsythe test							2 vs. 24	-0.00601	-0.02458 to 0.01256	No	ns	0.8515	B-D
F (DFn, DFd)	0.3600 (4, 15)						2 vs. 48	0.0001285	-0.01844 to 0.01870	No	ns	>0.9999	B-E
P value	0.8331						12 vs. 24	-0.003279	-0.02185 to 0.01529	No	ns	0.9809	C-D
P value summary	ns						12 vs. 48	0.00286	-0.01571 to 0.02143	No	ns	0.9885	C-E
Are SDs significantly different (P < 0.05)?	No						24 vs. 48	0.006139	-0.01243 to 0.02471	No	ns	0.8419	D-E
Bartlett's test							Test details	Mean 1	Mean 2	Mean Diff.	SE of diff.	n1	n2	q	DF
Bartlett's statistic (corrected)	1.685						0 vs. 2	0.03305	0.03153	0.001523	0.006013	4	4	0.3582	15
P value	0.7935						0 vs. 12	0.03305	0.03426	-0.001208	0.006013	4	4	0.284	15
P value summary	ns						0 vs. 24	0.03305	0.03754	-0.004487	0.006013	4	4	1.055	15
Are SDs significantly different (P < 0.05)?	No						0 vs. 48	0.03305	0.0314	0.001652	0.006013	4	4	0.3885	15
							2 vs. 12	0.03153	0.03426	-0.002731	0.006013	4	4	0.6423	15
ANOVA table	SS	DF	MS	F (DFn, DFd)	P value		2 vs. 24	0.03153	0.03754	-0.00601	0.006013	4	4	1.414	15
Treatment (between columns)	0.0001015	4	2.537e-05	F (4, 15) = 0.3508	P=0.8394		2 vs. 48	0.03153	0.0314	0.0001285	0.006013	4	4	0.03022	15
Residual (within columns)	0.001085	15	7.232e-05				12 vs. 24	0.03426	0.03754	-0.003279	0.006013	4	4	0.7712	15
Total	0.001186	19					12 vs. 48	0.03426	0.0314	0.00286	0.006013	4	4	0.6725	15
							24 vs. 48	0.03754	0.0314	0.006139	0.006013	4	4	1.444	15
Normality of Residuals
Test name	Statistics	P value	Passed normality test (alpha=0.05)?	P value summary
Anderson-Darling (A2*)	0.4796	0.2084	Yes	ns
D'Agostino-Pearson omnibus (K2)	1.632	0.4422	Yes	ns
Shapiro-Wilk (W)	0.9407	0.2475	Yes	ns
Kolmogorov-Smirnov (distance)	0.1563	0.1	Yes	ns
Data summary
Number of treatments (columns)	5
Number of values (total)	20
ADP/ATP	Fig. 1b middle ADP/ATP
Table Analyzed	Statistics of 1d ph metgraAMP and ADP						Number of families	1
Data sets analyzed	F-J						Number of comparisons per family	10
							Alpha	0.05
ANOVA summary	One-way ANOVA	Ordinary
F	0.8865						Tukey's multiple comparisons test	Mean Diff.	95.00% CI of diff.	Below threshold?	Summary	Adjusted P Value
P value	0.4956						0 vs. 2	-0.0643	-0.1949 to 0.06630	No	ns	0.5659	F-G
P value summary	ns						0 vs. 12	-0.03325	-0.1638 to 0.09735	No	ns	0.9307	F-H
Significant diff. among means (P < 0.05)?	No						0 vs. 24	-0.07087	-0.2015 to 0.05973	No	ns	0.4763	F-I
R squared	0.1912						0 vs. 48	-0.0428	-0.1734 to 0.08780	No	ns	0.8459	F-J
							2 vs. 12	0.03105	-0.09955 to 0.1616	No	ns	0.945	G-H
Brown-Forsythe test							2 vs. 24	-0.006572	-0.1372 to 0.1240	No	ns	0.9999	G-I
F (DFn, DFd)	0.3892 (4, 15)						2 vs. 48	0.02149	-0.1091 to 0.1521	No	ns	0.9853	G-J
P value	0.8131						12 vs. 24	-0.03762	-0.1682 to 0.09298	No	ns	0.8964	H-I
P value summary	ns						12 vs. 48	-0.009554	-0.1402 to 0.1210	No	ns	0.9994	H-J
Are SDs significantly different (P < 0.05)?	No						24 vs. 48	0.02806	-0.1025 to 0.1587	No	ns	0.9613	I-J
Bartlett's test							Test details	Mean 1	Mean 2	Mean Diff.	SE of diff.	n1	n2	q	DF
Bartlett's statistic (corrected)	2.851						0 vs. 2	0.1367	0.201	-0.0643	0.04229	4	4	2.15	15
P value	0.583						0 vs. 12	0.1367	0.17	-0.03325	0.04229	4	4	1.112	15
P value summary	ns						0 vs. 24	0.1367	0.2076	-0.07087	0.04229	4	4	2.37	15
Are SDs significantly different (P < 0.05)?	No						0 vs. 48	0.1367	0.1795	-0.0428	0.04229	4	4	1.431	15
							2 vs. 12	0.201	0.17	0.03105	0.04229	4	4	1.038	15
ANOVA table	SS	DF	MS	F (DFn, DFd)	P value		2 vs. 24	0.201	0.2076	-0.006572	0.04229	4	4	0.2197	15
Treatment (between columns)	0.01269	4	0.003171	F (4, 15) = 0.8865	P=0.4956		2 vs. 48	0.201	0.1795	0.02149	0.04229	4	4	0.7187	15
Residual (within columns)	0.05366	15	0.003578				12 vs. 24	0.17	0.2076	-0.03762	0.04229	4	4	1.258	15
Total	0.06635	19					12 vs. 48	0.17	0.1795	-0.009554	0.04229	4	4	0.3195	15
							24 vs. 48	0.2076	0.1795	0.02806	0.04229	4	4	0.9384	15
Normality of Residuals
Test name	Statistics	P value	Passed normality test (alpha=0.05)?	P value summary
Anderson-Darling (A2*)	0.3949	0.34	Yes	ns
D'Agostino-Pearson omnibus (K2)	2.245	0.3255	Yes	ns
Shapiro-Wilk (W)	0.9447	0.2936	Yes	ns
Kolmogorov-Smirnov (distance)	0.1348	0.1	Yes	ns
Data summary
Number of treatments (columns)	5
Number of values (total)	20
Fig. 1b lower
	ATP				ADP				AMP
0	6.6882	3.86671	3.46291	4.02271	1.50475	0.302002	0.38705	0.531423	0.262673	0.086839	0.093343	0.175046
2	5.07122	3.82638	3.5216	4.86087	0.874641	0.630157	0.49828	1.5822	0.129502	0.103229	0.089372	0.234364
12	4.7682	3.43734	4.33761	3.87061	0.769819	0.456573	0.757768	0.81665	0.141875	0.093855	0.154015	0.172111
24	4.62564	4.36796	4.45869	4.12931	1.06604	0.882842	0.684066	1.00933	0.174013	0.176343	0.123173	0.18389
48	4.69383	5.50908	5.31614	3.09308	0.680162	1.28851	1.24397	0.325963	0.133814	0.215305	0.163226	0.084437
