# Supplementary material for: Low-dose metformin targets the lysosomal AMPK pathway through PEN2
Source: Nature. 2022 Feb 23;603(7899):159–65. doi: 10.1038/s41586-022-04431-8 (PMC8891018; doi:10.1038/s41586-022-04431-8)
Supplement: Supplementary file 8 — Source Data Fig. 3 [file 41586_2022_4431_MOESM8_ESM.xlsx]

## Sheet: Fig. 3a
Fig. 3a
HA-PEN2 IPed/TCL Sal	HA-PEN2 IPed/TCL Met	Myc-AP1 IPed/TCL Sal	Myc-AP1 IPed/TCL Met
0.828636	4.17546	1.00876	1.09425
1.06074	2.91004	1.0801	0.992922
1.03371	4.30117	0.941143	0.93478
1.07689	2.84574	0.969993	1.14872
Table Analyzed	Fig. 3a HA-PEN2 IPed/TCL					Table Analyzed	Fig. 3a Myc-AP1 IPed/TCL
Column B	HA-PEN2 IPed/TCL Met					Column B	Myc-AP1 IPed/TCL Met
vs.	vs.					vs.	vs.
Column A	HA-PEN2 IPed/TCL Sal					Column A	Myc-AP1 IPed/TCL Sal
Unpaired t test with Welch's correction						Unpaired t test
P value	0.0067					P value	0.4818
P value summary	**					P value summary	ns
Significantly different (P < 0.01)?	Yes					Significantly different (P < 0.01)?	No
One- or two-tailed P value?	Two-tailed					One- or two-tailed P value?	Two-tailed
Welch-corrected t, df	t=6.427421, df=3.129257					t, df	t=0.7496124, df=6
How big is the difference?						How big is the difference?
Mean of column A	0.999995					Mean of column A	1
Mean of column B	3.5581					Mean of column B	1.04267
Difference between means (B - A) ± SEM	2.558106 ± 0.3979988					Difference between means (B - A) ± SEM	0.04266875 ± 0.05692108
99% confidence interval	0.3261269 to 4.790085					99% confidence interval	-0.1683621 to 0.2536996
R squared (eta squared)	0.929586					R squared (eta squared)	0.0856333
F test to compare variances						F test to compare variances
F, DFn, Dfd	46.39749, 3, 3					F, DFn, Dfd	2.580843, 3, 3
P value	0.0103					P value	0.4567
P value summary	*					P value summary	ns
Significantly different (P < 0.01)?	No					Significantly different (P < 0.01)?	No
Model comparison	SS	DF	Probability it is correct			Model comparison	SS	DF	Probability it is correct
Null H. Population means identical	14.9886	7	0.4235557%			Null H. Population means identical	0.0425214	7	91.99675%
Alternative H: Distinct population means	1.90084	6	99.57644%			Alternative H: Distinct population means	0.0388801	6	8.003249%
Ratio of probabilities			235.096			Ratio of probabilities			11.4949
Difference in AICc			10.92			Difference in AICc			-4.88381
Data analyzed						Normality of Residuals
Sample size, column A	4					Test name	Statistics	P value	Passed normality test (alpha=0.01)?	P value summary
Sample size, column B	4					Anderson-Darling (A2*)	0.19804	0.8255	Yes	ns
						D'Agostino-Pearson omnibus (K2)	0.769603	0.6806	Yes	ns
						Shapiro-Wilk (W)	0.961358	0.8229	Yes	ns
						Kolmogorov-Smirnov (distance)	0.15639	0.1	Yes	ns
						Data analyzed
						Sample size, column A	4
						Sample size, column B	4

## Sheet: Fig. 3g
Fig. 3g left															Fig. 3g middle PEN2 KO + PEN2															Fig. 3g middle ATP6AP1 WT KO															Fig. 3g right
	saline	metformin	conA		Table Analyzed	Fig. 3g left										saline	metformin	conA		Table Analyzed	Fig. 3g middle PEN2 KO + PEN2										saline	metformin	conA		Table Analyzed	Fig. 3g middle ATP6AP1 WT KO										saline	metformin	conA
WT	0.52	0.559	0.71												PEN2 KO + WT	0.55	0.41	0.65												WT	0.63	0.57	0.56												ATP6AP1 KO + FL	0.49	0.55	0.59
	0.47	0.569	0.64		Two-way ANOVA	Ordinary										0.56	0.57	0.55		Two-way ANOVA	Ordinary										0.54	0.56	0.6		Two-way ANOVA	Ordinary										0.33	0.68	0.57
	0.57	0.618	0.66		Alpha	0.05										0.43	0.63	0.61		Alpha	0.05										0.59	0.55	0.56		Alpha	0.05										0.6	0.55	0.6
	0.5	0.658	0.67													0.57	0.57	0.62													0.55	0.57	0.52													0.47	0.58	0.6
	0.55	0.825	0.62		Source of Variation	% of total variation	P value	P value summary	Significant?							0.53	0.65	0.55		Source of Variation	% of total variation	P value	P value summary	Significant?							0.51	0.63	0.57		Source of Variation	% of total variation	P value	P value summary	Significant?							0.57	0.64	0.64
	0.34	0.759	0.58		Interaction	5.253	0.005	**	Yes							0.51	0.61	0.58		Interaction	16.35	< 0.0001	****	Yes							0.62	0.57	0.58		Interaction	5.089	0.0003	***	Yes							0.54	0.48	0.59
	0.56	0.599	0.63		Row Factor	23.24	< 0.0001	****	Yes							0.41	0.72	0.66		Row Factor	39.41	< 0.0001	****	Yes							0.48	0.59	0.53		Row Factor	4.86	0.0005	***	Yes							0.4	0.64	0.57
	0.35	0.672	0.7		Column Factor	7.972	< 0.0001	****	Yes							0.61	0.66	0.68		Column Factor	3.496	0.0001	***	Yes							0.29	0.63	0.53		Column Factor	47.98	<0.0001	****	Yes							0.57	0.7	0.64
	0.56	0.681	0.68													0.33	0.68	0.65													0.56	0.58	0.61													0.59	0.4	0.67
	0.69	0.58	0.58		ANOVA table	SS	DF	MS	F (DFn, DFd)	P value						0.41	0.78	0.61		ANOVA table	SS	DF	MS	F (DFn, DFd)	P value						0.53	0.57	0.59		ANOVA table	SS (Type III)	DF	MS	F (DFn, DFd)	P value						0.63	0.58	0.6
	0.51	0.706	0.54		Interaction	0.06703	2	0.03352	F (2, 134) = 5.503	P = 0.0050						0.56	0.65	0.61		Interaction	0.3446	4	0.08614	F (4, 216) = 21.77	P < 0.0001						0.46	0.61	0.55		Interaction	0.09065	2	0.04533	F (2, 143) = 8.419	P=0.0003						0.59	0.67	0.57
	0.5	0.533	0.63		Row Factor	0.2965	2	0.1483	F (2, 134) = 24.34	P < 0.0001						0.55	0.58	0.61		Row Factor	0.8303	2	0.4151	F (2, 216) = 104.9	P < 0.0001						0.48	0.56	0.58		Row Factor	0.08657	2	0.04329	F (2, 143) = 8.040	P=0.0005						0.57	0.63	0.58
	0.66	0.45	0.63		Column Factor	0.1017	1	0.1017	F (1, 134) = 16.70	P < 0.0001						0.52	0.69	0.6		Column Factor	0.07365	2	0.03682	F (2, 216) = 9.307	P = 0.0001						0.44	0.57	0.59		Column Factor	0.8547	1	0.8547	F (1, 143) = 158.8	P<0.0001						0.57	0.65	0.6
	0.54	0.532	0.63		Residual	0.8162	134	0.006091								0.57	0.57	0.62		Residual	0.8546	216	0.003957								0.36	0.57	0.43		Residual	0.7698	143	0.005384								0.64	0.71	0.69
	0.51	0.655	0.65													0.43	0.64	0.63													0.47	0.63	0.7													0.59	0.65	0.65
	0.61	0.683	0.66		Number of missing values	10										0.49	0.67	0.56		Number of missing values	18										0.53	0.61	0.55		Difference between column means											0.6	0.66	0.59
	0.54	0.671	0.7													0.55	0.54	0.52													0.46	0.58	0.57		Predicted (LS) mean of WT	0.5519										0.47	0.72	0.62
	0.53	0.513	0.69		Compare cell means regardless of rows and columns											0.62	0.67	0.62		Compare cell means regardless of rows and columns											0.63	0.55	0.54		Predicted (LS) mean of ATP6AP1 KO	0.7035										0.38	0.7	0.59
	0.34	0.671	0.64													0.46	0.67	0.54													0.49	0.44	0.6		Difference between predicted means	-0.1516										0.6	0.63	0.58
	0.53	0.58	0.58		Number of families	1										0.53	0.53	0.57		Number of families	1										0.41	0.59	0.63		SE of difference	0.01203										0.53	0.61	0.57
	0.59	0.57	0.55		Number of comparisons per family	15										0.45	0.7	0.61		Number of comparisons per family	36										0.4	0.61	0.53		95% CI of difference	-0.1754 to -0.1278										0.44	0.64	0.61
	0.49		0.61		Alpha	0.05										0.55	0.73	0.68		Alpha	0.05										0.56	0.61	0.45													0.51	0.62	0.6
	0.53		0.56													0.57	0.61	0.67													0.49	0.65	0.69		Data summary											0.42	0.53	0.63
	0.53				Tukey's multiple comparisons test	Mean Diff.	95% CI of diff.	Significant?	Summary	Adjusted P Value						0.3	0.58	0.71		Tukey's multiple comparisons test	Mean Diff.	95% CI of diff.	Significant?	Summary	Adjusted P Value							0.6	0.65		Number of columns (Column Factor)	2										0.41	0.65	0.58
PEN2 KO	0.47	0.3	0.62													0.45																	0.62		Number of rows (Row Factor)	3											0.67
	0.47	0.51	0.61		saline:PEN2 KO vs. saline:WT	-0.02485	-0.09145 to 0.04176	No	ns	0.8891						0.47				saline:PEN2 KO + 2A vs. saline:PEN2 KO + WT	0.006186	-0.04961 to 0.06198	No	ns	> 0.9999					ATP6AP1 KO	0.71	0.71	0.76		Number of values	149									ATP6AP1 KO + del420-440	0.6	0.57	0.62
	0.57	0.48	0.64		metformin:WT vs. saline:WT	0.1014	0.03395 to 0.1688	Yes	***	0.0004					PEN2 KO + 2A	0.64	0.54	0.74		saline:PEN2 KO + 20A vs. saline:PEN2 KO + WT	0.009658	-0.04450 to 0.06382	No	ns	0.9998						0.59	0.67	0.81													0.48	0.5	0.6
	0.44	0.55	0.73		metformin:PEN2 KO vs. saline:WT	-0.01487	-0.07935 to 0.04962	No	ns	0.9853						0.51	0.67	0.71		metformin:PEN2 KO + WT vs. saline:PEN2 KO + WT	0.1304	0.07456 to 0.1861	Yes	****	< 0.0001						0.55	0.69	0.83		Number of comparisons per family	15										0.57	0.6	0.5
	0.47	0.55	0.76		conA:WT vs. saline:WT	0.1105	0.04466 to 0.1764	Yes	****	< 0.0001						0.53	0.56	0.69		metformin:PEN2 KO + 2A vs. saline:PEN2 KO + WT	0.02294	-0.03348 to 0.07937	No	ns	0.9378						0.75	0.67	0.78		Alpha	0.05										0.51	0.57	0.62
	0.49	0.62	0.67		conA:PEN2 KO vs. saline:WT	0.08953	0.02505 to 0.1540	Yes	**	0.0014						0.56	0.52	0.76		metformin:PEN2 KO + 20A vs. saline:PEN2 KO + WT	0.01385	-0.04082 to 0.06851	No	ns	0.997						0.76	0.67	0.79													0.51	0.48	0.64
	0.44	0.6	0.7		metformin:WT vs. saline:PEN2 KO	0.1262	0.05739 to 0.1951	Yes	****	< 0.0001						0.56	0.5	0.74		conA:PEN2 KO + WT vs. saline:PEN2 KO + WT	0.1137	0.05789 to 0.1695	Yes	****	< 0.0001						0.69	0.62	0.84		Tukey's multiple comparisons test	Predicted (LS) mean diff.	95.00% CI of diff.	Below threshold?	Summary	Adjusted P Value						0.55	0.62	0.6
	0.44	0.48	0.68		metformin:PEN2 KO vs. saline:PEN2 KO	0.009982	-0.05598 to 0.07595	No	ns	0.9979						0.49	0.44	0.72		conA:PEN2 KO + 2A vs. saline:PEN2 KO + WT	0.2268	0.1716 to 0.2820	Yes	****	< 0.0001						0.71	0.62	0.78													0.51	0.59	0.63
	0.47	0.44	0.74		conA:WT vs. saline:PEN2 KO	0.1354	0.06806 to 0.2026	Yes	****	< 0.0001						0.51	0.6	0.65		conA:PEN2 KO + 20A vs. saline:PEN2 KO + WT	0.1131	0.05841 to 0.1677	Yes	****	< 0.0001						0.65	0.56	0.79		saline:ATP6AP1 KO vs. saline:WT	0.2005	0.1398 to 0.2612	Yes	****	<0.0001						0.51	0.58	0.63
	0.49	0.36	0.52		conA:PEN2 KO vs. saline:PEN2 KO	0.1144	0.04842 to 0.1803	Yes	****	< 0.0001						0.45	0.45	0.76		saline:PEN2 KO + 20A vs. saline:PEN2 KO + 2A	0.003472	-0.05182 to 0.05877	No	ns	> 0.9999						0.63	0.69	0.65		metformin:WT vs. saline:WT	0.0842	0.02236 to 0.1461	Yes	**	0.0018						0.57	0.63	0.55
	0.44	0.44	0.49		metformin:PEN2 KO vs. metformin:WT	-0.1162	-0.1830 to -0.04945	Yes	****	< 0.0001						0.49	0.53	0.72		metformin:PEN2 KO + WT vs. saline:PEN2 KO + 2A	0.1242	0.06727 to 0.1811	Yes	****	< 0.0001						0.69	0.69	0.68		metformin:ATP6AP1 KO vs. saline:WT	0.1682	0.1075 to 0.2288	Yes	****	<0.0001						0.61	0.62	0.68
	0.44	0.47	0.53		conA:WT vs. metformin:WT	0.009126	-0.05898 to 0.07723	No	ns	0.9988						0.51	0.51	0.69		metformin:PEN2 KO + 2A vs. saline:PEN2 KO + 2A	0.01676	-0.04076 to 0.07427	No	ns	0.9921						0.79	0.66	0.69		conA:WT vs. saline:WT	0.07407	0.01283 to 0.1353	Yes	**	0.0082						0.59	0.61	0.53
	0.58	0.45	0.51		conA:PEN2 KO vs. metformin:WT	-0.01185	-0.07864 to 0.05495	No	ns	0.9956						0.5	0.57	0.67		metformin:PEN2 KO + 20A vs. saline:PEN2 KO + 2A	0.00766	-0.04813 to 0.06346	No	ns	> 0.9999						0.73	0.72	0.86		conA:ATP6AP1 KO vs. saline:WT	0.2445	0.1832 to 0.3057	Yes	****	<0.0001						0.62	0.58	0.64
	0.54	0.6	0.62		conA:WT vs. metformin:PEN2 KO	0.1254	0.06018 to 0.1906	Yes	****	< 0.0001						0.53	0.56	0.73		conA:PEN2 KO + WT vs. saline:PEN2 KO + 2A	0.1075	0.05060 to 0.1644	Yes	****	< 0.0001						0.72	0.7	0.81		metformin:WT vs. saline:ATP6AP1 KO	-0.1163	-0.1763 to -0.05628	Yes	****	<0.0001						0.58	0.62	0.61
	0.44	0.55	0.48		conA:PEN2 KO vs. metformin:PEN2 KO	0.1044	0.04058 to 0.1682	Yes	****	< 0.0001						0.48	0.49	0.73		conA:PEN2 KO + 2A vs. saline:PEN2 KO + 2A	0.2206	0.1643 to 0.2769	Yes	****	< 0.0001						0.69	0.76	0.84		metformin:ATP6AP1 KO vs. saline:ATP6AP1 KO	-0.03231	-0.09109 to 0.02648	No	ns	0.608						0.6	0.63	0.6
	0.57	0.57	0.67		conA:PEN2 KO vs. conA:WT	-0.02097	-0.08617 to 0.04422	No	ns	0.9381						0.64	0.57	0.68		conA:PEN2 KO + 20A vs. saline:PEN2 KO + 2A	0.1069	0.05110 to 0.1627	Yes	****	< 0.0001						0.7	0.78	0.76		conA:WT vs. saline:ATP6AP1 KO	-0.1264	-0.1858 to -0.06704	Yes	****	<0.0001						0.56	0.51	0.65
	0.6	0.63	0.51													0.47	0.43	0.67		metformin:PEN2 KO + WT vs. saline:PEN2 KO + 20A	0.1207	0.06540 to 0.1760	Yes	****	< 0.0001						0.73	0.75	0.8		conA:ATP6AP1 KO vs. saline:ATP6AP1 KO	0.04398	-0.01539 to 0.1034	No	ns	0.2729						0.57	0.46	0.66
	0.54	0.52	0.7													0.47	0.57	0.78		metformin:PEN2 KO + 2A vs. saline:PEN2 KO + 20A	0.01329	-0.04264 to 0.06921	No	ns	0.9981						0.79	0.74	0.78		metformin:ATP6AP1 KO vs. metformin:WT	0.08397	0.02398 to 0.1440	Yes	**	0.0012						0.51	0.58	0.65
	0.53	0.65	0.67		Test details	Mean 1	Mean 2	Mean Diff.	SE of diff.	N1	N2	q	DF			0.46	0.56	0.77		metformin:PEN2 KO + 20A vs. saline:PEN2 KO + 20A	0.004188	-0.04997 to 0.05835	No	ns	> 0.9999						0.73	0.75	0.73		conA:WT vs. metformin:WT	-0.01013	-0.07070 to 0.05044	No	ns	0.9967						0.51	0.5	0.64
	0.58	0.52	0.7													0.52	0.61	0.78		conA:PEN2 KO + WT vs. saline:PEN2 KO + 20A	0.104	0.04873 to 0.1593	Yes	****	< 0.0001						0.77	0.74	0.8		conA:ATP6AP1 KO vs. metformin:WT	0.1603	0.09970 to 0.2208	Yes	****	<0.0001						0.53	0.49	0.65
	0.48	0.48	0.61		saline:PEN2 KO vs. saline:WT	0.4968	0.5217	-0.02485	0.02304	22	24	1.526	134			0.53	0.53	0.78		conA:PEN2 KO + 2A vs. saline:PEN2 KO + 20A	0.2171	0.1624 to 0.2718	Yes	****	< 0.0001						0.74	0.63	0.72		conA:WT vs. metformin:ATP6AP1 KO	-0.09411	-0.1535 to -0.03474	Yes	***	0.0001						0.51	0.58	0.65
	0.44	0.55	0.47		metformin:WT vs. saline:WT	0.623	0.5217	0.1014	0.02332	21	24	6.148	134			0.55	0.53	0.77		conA:PEN2 KO + 20A vs. saline:PEN2 KO + 20A	0.1034	0.04926 to 0.1576	Yes	****	< 0.0001						0.76	0.63	0.8		conA:ATP6AP1 KO vs. metformin:ATP6AP1 KO	0.07629	0.01692 to 0.1357	Yes	**	0.0039						0.39	0.54	0.63
		0.54	0.58		metformin:PEN2 KO vs. saline:WT	0.5068	0.5217	-0.01487	0.0223	25	24	0.9427	134			0.47	0.4	0.78		metformin:PEN2 KO + 2A vs. metformin:PEN2 KO + WT	-0.1074	-0.1649 to -0.04989	Yes	****	< 0.0001						0.77	0.56	0.77		conA:ATP6AP1 KO vs. conA:WT	0.1704	0.1105 to 0.2303	Yes	****	<0.0001						0.6	0.63	0.69
		0.43	0.56		conA:WT vs. saline:WT	0.6322	0.5217	0.1105	0.02277	23	24	6.863	134			0.37	0.38	0.8		metformin:PEN2 KO + 20A vs. metformin:PEN2 KO + WT	-0.1165	-0.1723 to -0.06071	Yes	****	< 0.0001						0.67	0.56	0.51													0.52	0.47	0.67
		0.38	0.51		conA:PEN2 KO vs. saline:WT	0.6112	0.5217	0.08953	0.0223	25	24	5.677	134			0.39	0.49	0.74		conA:PEN2 KO + WT vs. metformin:PEN2 KO + WT	-0.01667	-0.07357 to 0.04023	No	ns	0.9918						0.53	0.57	0.49													0.61	0.56	0.66
					metformin:WT vs. saline:PEN2 KO	0.623	0.4968	0.1262	0.02381	21	22	7.498	134			0.5		0.63		conA:PEN2 KO + 2A vs. metformin:PEN2 KO + WT	0.09642	0.04009 to 0.1527	Yes	****	< 0.0001						0.67	0.62	0.52		Test details	Predicted (LS) mean 1	Predicted (LS) mean 2	Predicted (LS) mean diff.	SE of diff.	N1	N2	q	DF					0.61
					metformin:PEN2 KO vs. saline:PEN2 KO	0.5068	0.4968	0.009982	0.02281	25	22	0.6188	134					0.66		conA:PEN2 KO + 20A vs. metformin:PEN2 KO + WT	-0.01728	-0.07307 to 0.03852	No	ns	0.9881						0.67	0.59																0.58
					conA:WT vs. saline:PEN2 KO	0.6322	0.4968	0.1354	0.02327	23	22	8.225	134		PEN2 KO + 20A	0.52	0.52	0.61		metformin:PEN2 KO + 20A vs. metformin:PEN2 KO + 2A	-0.009097	-0.06552 to 0.04732	No	ns	0.9999										saline:ATP6AP1 KO vs. saline:WT	0.6996	0.4991	0.2005	0.021	26	23	13.5	143					0.51
					conA:PEN2 KO vs. saline:PEN2 KO	0.6112	0.4968	0.1144	0.02281	25	22	7.09	134			0.55	0.48	0.55		conA:PEN2 KO + WT vs. metformin:PEN2 KO + 2A	0.09074	0.03323 to 0.1483	Yes	****	< 0.0001										metformin:WT vs. saline:WT	0.5833	0.4991	0.0842	0.02141	24	23	5.562	143					0.56
					metformin:PEN2 KO vs. metformin:WT	0.5068	0.623	-0.1162	0.0231	25	21	7.117	134			0.53	0.47	0.58		conA:PEN2 KO + 2A vs. metformin:PEN2 KO + 2A	0.2038	0.1469 to 0.2608	Yes	****	< 0.0001										metformin:ATP6AP1 KO vs. saline:WT	0.6673	0.4991	0.1682	0.021	26	23	11.32	143					0.58
					conA:WT vs. metformin:WT	0.6322	0.623	0.009126	0.02356	23	21	0.5479	134			0.4	0.59	0.62		conA:PEN2 KO + 20A vs. metformin:PEN2 KO + 2A	0.09013	0.03371 to 0.1466	Yes	****	< 0.0001										conA:WT vs. saline:WT	0.5732	0.4991	0.07407	0.0212	25	23	4.941	143					0.52
					conA:PEN2 KO vs. metformin:WT	0.6112	0.623	-0.01185	0.0231	25	21	0.7253	134			0.52	0.59	0.53		conA:PEN2 KO + WT vs. metformin:PEN2 KO + 20A	0.09984	0.04404 to 0.1556	Yes	****	< 0.0001										conA:ATP6AP1 KO vs. saline:WT	0.7436	0.4991	0.2445	0.0212	25	23	16.31	143
					conA:WT vs. metformin:PEN2 KO	0.6322	0.5068	0.1254	0.02255	23	25	7.863	134			0.5	0.46	0.59		conA:PEN2 KO + 2A vs. metformin:PEN2 KO + 20A	0.2129	0.1577 to 0.2681	Yes	****	< 0.0001										metformin:WT vs. saline:ATP6AP1 KO	0.5833	0.6996	-0.1163	0.02077	24	26	7.918	143
					conA:PEN2 KO vs. metformin:PEN2 KO	0.6112	0.5068	0.1044	0.02207	25	25	6.689	134			0.53	0.29	0.56		conA:PEN2 KO + 20A vs. metformin:PEN2 KO + 20A	0.09923	0.04456 to 0.1539	Yes	****	< 0.0001										metformin:ATP6AP1 KO vs. saline:ATP6AP1 KO	0.6673	0.6996	-0.03231	0.02035	26	26	2.245	143
					conA:PEN2 KO vs. conA:WT	0.6112	0.6322	-0.02097	0.02255	25	23	1.315	134			0.53	0.48	0.59		conA:PEN2 KO + 2A vs. conA:PEN2 KO + WT	0.1131	0.05676 to 0.1694	Yes	****	< 0.0001										conA:WT vs. saline:ATP6AP1 KO	0.5732	0.6996	-0.1264	0.02055	25	26	8.699	143
																0.56	0.55	0.61		conA:PEN2 KO + 20A vs. conA:PEN2 KO + WT	-0.000609	-0.05640 to 0.05519	No	ns	> 0.9999										conA:ATP6AP1 KO vs. saline:ATP6AP1 KO	0.7436	0.6996	0.04398	0.02055	25	26	3.027	143
																0.52	0.55	0.59		conA:PEN2 KO + 20A vs. conA:PEN2 KO + 2A	-0.1137	-0.1689 to -0.05848	Yes	****	< 0.0001										metformin:ATP6AP1 KO vs. metformin:WT	0.6673	0.5833	0.08397	0.02077	26	24	5.718	143
																0.5	0.51	0.62																	conA:WT vs. metformin:WT	0.5732	0.5833	-0.01013	0.02097	25	24	0.6835	143
																0.56	0.41	0.6																	conA:ATP6AP1 KO vs. metformin:WT	0.7436	0.5833	0.1603	0.02097	25	24	10.81	143
																0.58	0.53	0.68		Test details	Mean 1	Mean 2	Mean Diff.	SE of diff.	N1	N2	q	DF							conA:WT vs. metformin:ATP6AP1 KO	0.5732	0.6673	-0.09411	0.02055	25	26	6.476	143
																0.4	0.53	0.69																	conA:ATP6AP1 KO vs. metformin:ATP6AP1 KO	0.7436	0.6673	0.07629	0.02055	25	26	5.25	143
																0.59	0.54	0.68		saline:PEN2 KO + 2A vs. saline:PEN2 KO + WT	0.5054	0.4992	0.006186	0.01781	24	26	0.4913	216							conA:ATP6AP1 KO vs. conA:WT	0.7436	0.5732	0.1704	0.02075	25	25	11.61	143
																0.56	0.51	0.62		saline:PEN2 KO + 20A vs. saline:PEN2 KO + WT	0.5089	0.4992	0.009658	0.01728	27	26	0.7903	216
																0.5	0.46	0.67		metformin:PEN2 KO + WT vs. saline:PEN2 KO + WT	0.6296	0.4992	0.1304	0.01781	24	26	10.35	216
																0.5	0.51	0.6		metformin:PEN2 KO + 2A vs. saline:PEN2 KO + WT	0.5222	0.4992	0.02294	0.01801	23	26	1.802	216
																0.52	0.6	0.64		metformin:PEN2 KO + 20A vs. saline:PEN2 KO + WT	0.5131	0.4992	0.01385	0.01745	26	26	1.122	216
																0.59	0.58	0.66		conA:PEN2 KO + WT vs. saline:PEN2 KO + WT	0.6129	0.4992	0.1137	0.01781	24	26	9.029	216
																0.54	0.48	0.57		conA:PEN2 KO + 2A vs. saline:PEN2 KO + WT	0.726	0.4992	0.2268	0.01762	25	26	18.2	216
																0.37	0.62	0.63		conA:PEN2 KO + 20A vs. saline:PEN2 KO + WT	0.6123	0.4992	0.1131	0.01745	26	26	9.166	216
																0.53	0.45	0.63		saline:PEN2 KO + 20A vs. saline:PEN2 KO + 2A	0.5089	0.5054	0.003472	0.01765	27	24	0.2783	216
																0.49	0.57	0.63		metformin:PEN2 KO + WT vs. saline:PEN2 KO + 2A	0.6296	0.5054	0.1242	0.01816	24	24	9.67	216
																0.47	0.53	0.58		metformin:PEN2 KO + 2A vs. saline:PEN2 KO + 2A	0.5222	0.5054	0.01676	0.01835	23	24	1.291	216
																0.42	0.53	0.59		metformin:PEN2 KO + 20A vs. saline:PEN2 KO + 2A	0.5131	0.5054	0.00766	0.01781	26	24	0.6084	216
																0.46				conA:PEN2 KO + WT vs. saline:PEN2 KO + 2A	0.6129	0.5054	0.1075	0.01816	24	24	8.372	216
																				conA:PEN2 KO + 2A vs. saline:PEN2 KO + 2A	0.726	0.5054	0.2206	0.01798	25	24	17.35	216
																				conA:PEN2 KO + 20A vs. saline:PEN2 KO + 2A	0.6123	0.5054	0.1069	0.01781	26	24	8.49	216
																				metformin:PEN2 KO + WT vs. saline:PEN2 KO + 20A	0.6296	0.5089	0.1207	0.01765	24	27	9.672	216
																				metformin:PEN2 KO + 2A vs. saline:PEN2 KO + 20A	0.5222	0.5089	0.01329	0.01785	23	27	1.053	216
																				metformin:PEN2 KO + 20A vs. saline:PEN2 KO + 20A	0.5131	0.5089	0.004188	0.01728	26	27	0.3427	216
																				conA:PEN2 KO + WT vs. saline:PEN2 KO + 20A	0.6129	0.5089	0.104	0.01765	24	27	8.337	216
																				conA:PEN2 KO + 2A vs. saline:PEN2 KO + 20A	0.726	0.5089	0.2171	0.01746	25	27	17.59	216
																				conA:PEN2 KO + 20A vs. saline:PEN2 KO + 20A	0.6123	0.5089	0.1034	0.01728	26	27	8.462	216
																				metformin:PEN2 KO + 2A vs. metformin:PEN2 KO + WT	0.5222	0.6296	-0.1074	0.01835	23	24	8.276	216
																				metformin:PEN2 KO + 20A vs. metformin:PEN2 KO + WT	0.5131	0.6296	-0.1165	0.01781	26	24	9.254	216
																				conA:PEN2 KO + WT vs. metformin:PEN2 KO + WT	0.6129	0.6296	-0.01667	0.01816	24	24	1.298	216
																				conA:PEN2 KO + 2A vs. metformin:PEN2 KO + WT	0.726	0.6296	0.09642	0.01798	25	24	7.585	216
																				conA:PEN2 KO + 20A vs. metformin:PEN2 KO + WT	0.6123	0.6296	-0.01728	0.01781	26	24	1.372	216
																				metformin:PEN2 KO + 20A vs. metformin:PEN2 KO + 2A	0.5131	0.5222	-0.009097	0.01801	26	23	0.7145	216
																				conA:PEN2 KO + WT vs. metformin:PEN2 KO + 2A	0.6129	0.5222	0.09074	0.01835	24	23	6.992	216
																				conA:PEN2 KO + 2A vs. metformin:PEN2 KO + 2A	0.726	0.5222	0.2038	0.01817	25	23	15.86	216
																				conA:PEN2 KO + 20A vs. metformin:PEN2 KO + 2A	0.6123	0.5222	0.09013	0.01801	26	23	7.079	216
																				conA:PEN2 KO + WT vs. metformin:PEN2 KO + 20A	0.6129	0.5131	0.09984	0.01781	24	26	7.93	216
																				conA:PEN2 KO + 2A vs. metformin:PEN2 KO + 20A	0.726	0.5131	0.2129	0.01762	25	26	17.09	216
																				conA:PEN2 KO + 20A vs. metformin:PEN2 KO + 20A	0.6123	0.5131	0.09923	0.01745	26	26	8.044	216
																				conA:PEN2 KO + 2A vs. conA:PEN2 KO + WT	0.726	0.6129	0.1131	0.01798	25	24	8.897	216
																				conA:PEN2 KO + 20A vs. conA:PEN2 KO + WT	0.6123	0.6129	-0.000609	0.01781	26	24	0.04837	216
																				conA:PEN2 KO + 20A vs. conA:PEN2 KO + 2A	0.6123	0.726	-0.1137	0.01762	26	25	9.125	216
[truncated: 9 more columns]
