# Supplementary material for: Low-dose metformin targets the lysosomal AMPK pathway through PEN2
Source: Nature. 2022 Feb 23;603(7899):159–65. doi: 10.1038/s41586-022-04431-8 (PMC8891018; doi:10.1038/s41586-022-04431-8)
Supplement: Supplementary file 9 — Source Data Fig. 4 [file 41586_2022_4431_MOESM9_ESM.xlsx]

## Sheet: Fig. 4a
Fig. 4a
min	WT								WT + Met								PEN2-IKO								PEN2-IKO + Met
0	9.9	11	10.3	8.3	9.7	10	9.5	9.8	17	11.8	6.4	9.2	9.7	8.8	8.2	9.2	10.5	8.9	10.2	10.4	10.6	10.1	9.9	9.4	10.1	8.8	8.5	10	9.2	9.4	10.6	10.2
15	25.1	21.8	20.4	20.7	20.1	20.2	21.2	22.2	16.7	22.9	18.3	21.4	18.2	21.5	19.7	18.6	21.6	18.9	23.8	19.4	24.1	19.8	24.1	19.5	19.5	23.2	19	18.6	22.1	20.5	18.1	24.3
30	17.3	18.9	12.6	14.5	12.3	14.7	12.9	13.4	9.1	15.8	6.2	9.5	9.7	11.2	10.8	9.6	13.7	13.5	18.6	13.1	16.5	13.6	14.1	13.8	16.7	11.7	13.5	15.5	11.9	13.7	12.5	16.1
45	17.9	16.8	12.7	12.8	10.3	11.8	12.8	13.1	8.8	12.7	6.9	10.9	10.5	10.6	10.1	10.1	16.8	12.6	13.7	13.5	13.2	12.7	14.3	12.9	16.7	17.2	12.9	11.7	10.2	12.4	12.1	13.2
60	17.5	12.9	11.6	10.7	10.6	11.2	11.9	12.4	8.8	11.2	6	10.7	9.7	9.8	9.1	9.2	10.9	16	15.6	13.7	13.5	13.1	10.3	10.7	12.7	13.7	11.6	12.9	10.1	11.8	11	11.4
90	13	9.5	11.3	8.7	8.9	10.6	10.8	10.4	7.2	12.3	5.8	10.2	8.7	8.7	8.8	8.7	11.6	10.7	9.7	10.1	9.9	10.2	10.5	10.9	9.4	10.3	10.5	9.4	9.1	8.3	8.4	10.9
120	15.7	10.2	8.8	9.7	9.3	9	9.8	9.6	7	10.3	5.3	10.7	8.7	8.7	9	9.7	10.7	11.4	9.9	10.3	10.7	9.2	10.9	8.8	11	9.1	8.1	9.8	8.5	9.2	10.4	9.6
Table Analyzed	Fig. 4a OGTT							Within each row, compare columns (simple effects within rows)							AUC	WT	WT + Met	PEN2-IKO	PEN2-IKO + Met
																1998	1166	1614	1602
Two-way RM ANOVA	Matching: Stacked							Number of families	7							1673	1635	1594	1601
Assume sphericity?	No							Number of comparisons per family	6							1495	907.5	1709	1442
Alpha	0.05							Alpha	0.05							1430	1403	1534	1481
																1358	1259	1648	1360
Source of Variation	% of total variation	P value	P value summary	Significant?	Geisser-Greenhouse's epsilon			Tukey's multiple comparisons test	Mean Diff.	95.00% CI of diff.	Below threshold?	Summary	Adjusted P Value			1481	1328	1506	1422
Time x Column Factor	2.208	0.0034	**	Yes												1514	1274	1572	1376
Time	75.46	<0.0001	****	Yes	0.7669			Row 1								1539	1257	1463	1608
Column Factor	5.051	0.0035	**	Yes				WT vs. WT + Met	-0.225	-3.961 to 3.511	No	ns	0.9972
Subject	8.234	<0.0001	****	Yes				WT vs. PEN2-IKO	-0.1875	-1.185 to 0.8104	No	ns	0.9447		Table Analyzed	Fig. 4a AUC
								WT vs. PEN2-IKO + Met	0.2125	-0.8800 to 1.305	No	ns	0.9407
ANOVA table	SS	DF	MS	F (DFn, DFd)	P value			WT + Met vs. PEN2-IKO	0.0375	-3.695 to 3.770	No	ns	>0.9999		Two-way ANOVA	Ordinary
Time x Column Factor	86.77	18	4.821	F (18, 168) = 2.278	P=0.0034			WT + Met vs. PEN2-IKO + Met	0.4375	-3.298 to 4.173	No	ns	0.9803		Alpha	0.05
Time	2965	6	494.1	F (4.601, 128.8) = 233.5	P<0.0001			PEN2-IKO vs. PEN2-IKO + Met	0.4	-0.5751 to 1.375	No	ns	0.6371
Column Factor	198.4	3	66.14	F (3, 28) = 5.725	P=0.0035										Source of Variation	% of total variation	P value	P value summary	Significant?
Subject	323.5	28	11.55	F (28, 168) = 5.459	P<0.0001			Row 2							Row Factor	18.44	0.2877	ns	No
Residual	355.6	168	2.117					WT vs. WT + Met	1.8	-0.9627 to 4.563	No	ns	0.2713		Column Factor	39.79	0.0025	**	Yes
								WT vs. PEN2-IKO	0.0625	-2.879 to 3.004	No	ns	>0.9999
Data summary								WT vs. PEN2-IKO + Met	0.8	-2.139 to 3.739	No	ns	0.8526		ANOVA table	SS	DF	MS	F (DFn, DFd)	P value
Number of columns (Column Factor)	4							WT + Met vs. PEN2-IKO	-1.738	-4.934 to 1.459	No	ns	0.4196		Row Factor	211662	7	30237	F (7, 21) = 1.324	P = 0.2877
Number of rows (Time)	7							WT + Met vs. PEN2-IKO + Met	-1	-4.194 to 2.194	No	ns	0.7994		Column Factor	456658	3	152219	F (3, 21) = 6.668	P = 0.0025
Number of subjects (Subject)	32							PEN2-IKO vs. PEN2-IKO + Met	0.7375	-2.592 to 4.067	No	ns	0.916		Residual	479430	21	22830
Number of missing values	0
								Row 3							Number of missing values	0
								WT vs. WT + Met	4.338	0.6362 to 8.039	Yes	*	0.0198
								WT vs. PEN2-IKO	-0.0375	-3.191 to 3.116	No	ns	>0.9999		Compare column means (main column effect)
								WT vs. PEN2-IKO + Met	0.625	-2.538 to 3.788	No	ns	0.9372
								WT + Met vs. PEN2-IKO	-4.375	-7.826 to -0.9243	Yes	*	0.0122		Number of families	1
								WT + Met vs. PEN2-IKO + Met	-3.713	-7.171 to -0.2539	Yes	*	0.034		Number of comparisons per family	6
								PEN2-IKO vs. PEN2-IKO + Met	0.6625	-2.138 to 3.463	No	ns	0.9001		Alpha	0.05
								Row 4							Tukey's multiple comparisons test	Mean Diff.	95% CI of diff.	Significant?	Summary	Adjusted P Value
								WT vs. WT + Met	3.45	0.2595 to 6.640	Yes	*	0.0328
								WT vs. PEN2-IKO	-0.1875	-3.269 to 2.894	No	ns	0.9977		WT vs. WT + Met	282.3	71.74 to 492.9	Yes	**	0.0062
								WT vs. PEN2-IKO + Met	0.225	-3.389 to 3.839	No	ns	0.9978		WT vs. PEN2-IKO	-19	-229.6 to 191.6	No	ns	0.9942
								WT + Met vs. PEN2-IKO	-3.638	-5.875 to -1.400	Yes	**	0.0017		WT vs. PEN2-IKO + Met	74.5	-136.1 to 285.1	No	ns	0.7588
								WT + Met vs. PEN2-IKO + Met	-3.225	-6.310 to -0.1403	Yes	*	0.0395		WT + Met vs. PEN2-IKO	-301.3	-511.9 to -90.74	Yes	**	0.0035
								PEN2-IKO vs. PEN2-IKO + Met	0.4125	-2.554 to 3.379	No	ns	0.9742		WT + Met vs. PEN2-IKO + Met	-207.8	-418.4 to 2.765	No	ns	0.0539
															PEN2-IKO vs. PEN2-IKO + Met	93.5	-117.1 to 304.1	No	ns	0.6108
								Row 5
								WT vs. WT + Met	3.038	0.1993 to 5.876	Yes	*	0.0347
								WT vs. PEN2-IKO	-0.625	-3.833 to 2.583	No	ns	0.9404		Test details	Mean 1	Mean 2	Mean Diff.	SE of diff.	N1	N2	q	DF
								WT vs. PEN2-IKO + Met	0.45	-2.238 to 3.138	No	ns	0.9555
								WT + Met vs. PEN2-IKO	-3.663	-6.464 to -0.8611	Yes	**	0.0098		WT vs. WT + Met	1561	1279	282.3	75.55	8	8	5.285	21
								WT + Met vs. PEN2-IKO + Met	-2.588	-4.608 to -0.5673	Yes	*	0.0113		WT vs. PEN2-IKO	1561	1580	-19	75.55	8	8	0.3557	21
								PEN2-IKO vs. PEN2-IKO + Met	1.075	-1.571 to 3.721	No	ns	0.6224		WT vs. PEN2-IKO + Met	1561	1487	74.5	75.55	8	8	1.395	21
															WT + Met vs. PEN2-IKO	1279	1580	-301.3	75.55	8	8	5.64	21
								Row 6							WT + Met vs. PEN2-IKO + Met	1279	1487	-207.8	75.55	8	8	3.89	21
								WT vs. WT + Met	1.6	-0.8709 to 4.071	No	ns	0.2738		PEN2-IKO vs. PEN2-IKO + Met	1580	1487	93.5	75.55	8	8	1.75	21
								WT vs. PEN2-IKO	-0.05	-1.716 to 1.616	No	ns	0.9997
								WT vs. PEN2-IKO + Met	0.8625	-0.9099 to 2.635	No	ns	0.5004
								WT + Met vs. PEN2-IKO	-1.65	-3.906 to 0.6062	No	ns	0.1699
								WT + Met vs. PEN2-IKO + Met	-0.7375	-3.047 to 1.572	No	ns	0.7677
								PEN2-IKO vs. PEN2-IKO + Met	0.9125	-0.2827 to 2.108	No	ns	0.1606
								Row 7
								WT vs. WT + Met	1.588	-1.372 to 4.547	No	ns	0.4272
								WT vs. PEN2-IKO	0.025	-2.628 to 2.678	No	ns	>0.9999
								WT vs. PEN2-IKO + Met	0.8	-1.864 to 3.464	No	ns	0.7907
								WT + Met vs. PEN2-IKO	-1.563	-3.699 to 0.5741	No	ns	0.1796
								WT + Met vs. PEN2-IKO + Met	-0.7875	-2.942 to 1.367	No	ns	0.6943
								PEN2-IKO vs. PEN2-IKO + Met	0.775	-0.5623 to 2.112	No	ns	0.367
								Test details	Mean 1	Mean 2	Mean Diff.	SE of diff.	N1	N2	q	DF
								Row 1
								WT vs. WT + Met	9.813	10.04	-0.225	1.16	8	8	0.2744	7.801
								WT vs. PEN2-IKO	9.813	10	-0.1875	0.3404	8	8	0.779	13.11
								WT vs. PEN2-IKO + Met	9.813	9.6	0.2125	0.3758	8	8	0.7997	13.98
								WT + Met vs. PEN2-IKO	10.04	10	0.0375	1.147	8	8	0.04625	7.471
								WT + Met vs. PEN2-IKO + Met	10.04	9.6	0.4375	1.158	8	8	0.5344	7.749
								PEN2-IKO vs. PEN2-IKO + Met	10	9.6	0.4	0.3333	8	8	1.697	13.31
								Row 2
								WT vs. WT + Met	21.46	19.66	1.8	0.9439	8	8	2.697	13.28
								WT vs. PEN2-IKO	21.46	21.4	0.0625	0.9993	8	8	0.08845	12.73
								WT vs. PEN2-IKO + Met	21.46	20.66	0.8	0.9984	8	8	1.133	12.74
								WT + Met vs. PEN2-IKO	19.66	21.4	-1.738	1.099	8	8	2.237	13.89
								WT + Met vs. PEN2-IKO + Met	19.66	20.66	-1	1.098	8	8	1.288	13.89
								PEN2-IKO vs. PEN2-IKO + Met	21.4	20.66	0.7375	1.146	8	8	0.9104	14
								Row 3
								WT vs. WT + Met	14.58	10.24	4.338	1.271	8	8	4.827	13.77
								WT vs. PEN2-IKO	14.58	14.61	-0.0375	1.079	8	8	0.04916	13.41
								WT vs. PEN2-IKO + Met	14.58	13.95	0.625	1.083	8	8	0.8164	13.46
								WT + Met vs. PEN2-IKO	10.24	14.61	-4.375	1.171	8	8	5.284	12.63
								WT + Met vs. PEN2-IKO + Met	10.24	13.95	-3.713	1.174	8	8	4.471	12.69
								PEN2-IKO vs. PEN2-IKO + Met	14.61	13.95	0.6625	0.9635	8	8	0.9724	14
								Row 4
								WT vs. WT + Met	13.53	10.08	3.45	1.076	8	8	4.533	12.14
								WT vs. PEN2-IKO	13.53	13.71	-0.1875	1.02	8	8	0.26	10.75
								WT vs. PEN2-IKO + Met	13.53	13.3	0.225	1.243	8	8	0.256	13.97
								WT + Met vs. PEN2-IKO	10.08	13.71	-3.638	0.7658	8	8	6.717	13.45
								WT + Met vs. PEN2-IKO + Met	10.08	13.3	-3.225	1.045	8	8	4.367	12.44
								PEN2-IKO vs. PEN2-IKO + Met	13.71	13.3	0.4125	0.9862	8	8	0.5915	11.03
								Row 5
								WT vs. WT + Met	12.35	9.313	3.038	0.9624	8	8	4.463	12.56
								WT vs. PEN2-IKO	12.35	12.98	-0.625	1.104	8	8	0.801	14
								WT vs. PEN2-IKO + Met	12.35	11.9	0.45	0.8862	8	8	0.7181	10.49
								WT + Met vs. PEN2-IKO	9.313	12.98	-3.663	0.9512	8	8	5.446	12.68
								WT + Met vs. PEN2-IKO + Met	9.313	11.9	-2.588	0.6872	8	8	5.325	12.86
								PEN2-IKO vs. PEN2-IKO + Met	12.98	11.9	1.075	0.874	8	8	1.739	10.6
								Row 6
								WT vs. WT + Met	10.4	8.8	1.6	0.8401	8	8	2.694	12.8
								WT vs. PEN2-IKO	10.4	10.45	-0.05	0.5405	8	8	0.1308	9.598
								WT vs. PEN2-IKO + Met	10.4	9.538	0.8625	0.5997	8	8	2.034	12.37
								WT + Met vs. PEN2-IKO	8.8	10.45	-1.65	0.7126	8	8	3.274	8.418
								WT + Met vs. PEN2-IKO + Met	8.8	9.538	-0.7375	0.7585	8	8	1.375	10.28
								PEN2-IKO vs. PEN2-IKO + Met	10.45	9.538	0.9125	0.4022	8	8	3.209	11.92
								Row 7
								WT vs. WT + Met	10.26	8.675	1.588	1.011	8	8	2.22	13.3
								WT vs. PEN2-IKO	10.26	10.24	0.025	0.8523	8	8	0.04148	9.128
								WT vs. PEN2-IKO + Met	10.26	9.463	0.8	0.8615	8	8	1.313	9.449
								WT + Met vs. PEN2-IKO	8.675	10.24	-1.563	0.7017	8	8	3.149	10.27
								WT + Met vs. PEN2-IKO + Met	8.675	9.463	-0.7875	0.7128	8	8	1.562	10.72
								PEN2-IKO vs. PEN2-IKO + Met	10.24	9.463	0.775	0.4598	8	8	2.384	13.92

## Sheet: Fig. 4b
Fig. 4b left						Fig. 4b right
WT	PEN2-IKO		Table Analyzed	Fig. 4b left			WT										PEN2-IKO
51.1939	28.2558					saline	90.652	156.686	169.628	181.92	111.228	120.242	169.628	195.21			131.284	205.374	171.326	143.388	127.492	178.31
20.9189	32.7233		Column B	PEN2-IKO		metformin	207.478	299.758	431.192	207.478	216.144	232.332	226.656	281.242	416.002	409.88	126.632	184.924	108.684	116.572	177.868	161.462	179.022	147.594
60.1571	30.4797		vs.	vs.
48.4879	45.5381		Column A	WT		Table Analyzed	Fig. 4b right						Compare cell means regardless of rows and columns
19.0716	45.9136
26.9309	45.3594		Unpaired t test			Two-way ANOVA	Ordinary						Number of families	1
			P value	0.9754		Alpha	0.05						Number of comparisons per family	6
			P value summary	ns									Alpha	0.05
			Significantly different? (P < 0.05)	No		Source of Variation	% of total variation	P value	P value summary	Significant?
			One- or two-tailed P value?	Two-tailed		Interaction	19.32	0.0012	**	Yes			Tukey's multiple comparisons test	Predicted (LS) mean diff.	95.00% CI of diff.	Below threshold?	Summary	Adjusted P Value
			t, df	t=0.03161 df=10		Row Factor	14.95	0.0037	**	Yes
						Column Factor	14.53	0.0042	**	Yes			saline:PEN2-IKO vs. saline:WT	10.13	-76.88 to 97.14	No	ns	0.9886
			How big is the difference?										metformin:WT vs. saline:WT	143.4	66.99 to 219.8	Yes	***	0.0001
			Mean ± SEM of column A	37.79 ± 7.182 N=6		ANOVA table	SS (Type III)	DF	MS	F (DFn, DFd)	P value		metformin:PEN2-IKO vs. saline:WT	0.9455	-79.61 to 81.50	No	ns	>0.9999
			Mean ± SEM of column B	38.04 ± 3.430 N=6		Interaction	45072	1	45072	F (1, 28) = 12.94	P=0.0012		metformin:WT vs. saline:PEN2-IKO	133.3	50.09 to 216.5	Yes	***	0.0008
			Difference between means	0.2516 ± 7.959		Row Factor	34874	1	34874	F (1, 28) = 10.02	P=0.0037		metformin:PEN2-IKO vs. saline:PEN2-IKO	-9.184	-96.20 to 77.83	No	ns	0.9915
			95% confidence interval	-17.48 to 17.98		Column Factor	33899	1	33899	F (1, 28) = 9.735	P=0.0042		metformin:PEN2-IKO vs. metformin:WT	-142.5	-218.9 to -66.05	Yes	***	0.0001
			R square	9.992e-05		Residual	97498	28	3482
			F test to compare variances			Difference between column means							Test details	Predicted (LS) mean 1	Predicted (LS) mean 2	Predicted (LS) mean diff.	SE of diff.	N1	N2	q	DF
			F,DFn, Dfd	4.384, 5, 5		Predicted (LS) mean of WT	221.1
			P value	0.1306		Predicted (LS) mean of PEN2-IKO	154.9						saline:PEN2-IKO vs. saline:WT	159.5	149.4	10.13	31.87	6	8	0.4495	28
			P value summary	ns		Difference between predicted means	66.17						metformin:WT vs. saline:WT	292.8	149.4	143.4	27.99	10	8	7.246	28
			Significantly different? (P < 0.05)	No		SE of difference	21.21						metformin:PEN2-IKO vs. saline:WT	150.3	149.4	0.9455	29.5	8	8	0.04532	28
						95% CI of difference	22.73 to 109.6						metformin:WT vs. saline:PEN2-IKO	292.8	159.5	133.3	30.47	10	6	6.186	28
													metformin:PEN2-IKO vs. saline:PEN2-IKO	150.3	159.5	-9.184	31.87	8	6	0.4076	28
						Difference between row means							metformin:PEN2-IKO vs. metformin:WT	150.3	292.8	-142.5	27.99	8	10	7.198	28
						Predicted (LS) mean of saline	154.5
						Predicted (LS) mean of metformin	221.6
						Difference between predicted means	-67.12
						SE of difference	21.21
						95% CI of difference	-110.6 to -23.67
						Interaction CI
						Mean diff, A1 - B1	-10.13
						Mean diff, A2 - B2	142.5
						(A1 -B1) - (A2 - B2)	-152.6
						95% CI of difference	-239.5 to -65.72
						(B1 - A1) - (B2 - A2)	152.6
						95% CI of difference	65.72 to 239.5
						Data summary
						Number of columns (Column Factor)	2
						Number of rows (Row Factor)	2
						Number of values	32

## Sheet: Fig. 4c
Fig. 4c
min	WT						WT + Met						PEN2-LKO						PEN2-LKO + Met
0	9.6	11.3	11.5	11.7	9.3	9.48	9	9.4	10.3	8.8	9.6	9.6	10.7	11.5	9.8	11.4	9.2	10.8	10.9	10	11.8	10.4	11	9.4
20	26.6	20.2	24.4	19.6	20.7	21.6	20.5	18.4	18.4	17.3	20.1	17.1	19.7	19.1	24.3	24.9	23.5	23.7	19.5	20.4	21.4	20.4	19.3	22.6
40	20.3	19.9	21	20.2	20.4	19.3	16.5	15.3	17.5	16.9	18.8	15.5	20.4	20.9	21	20.5	19.5	19.2	19.2	19.1	18.6	18.7	19.3	18.5
60	17.4	17.5	18.3	17.8	18.5	18.8	16	12.4	13	13.6	15	14.5	18.1	18.1	19	17	17.4	17	16.3	15	15.9	17.4	15.8	17.7
90	15.5	16.1	14.9	16.2	16	16.5	14.4	12.1	13.1	11.3	14.2	12.5	16.3	17	15.4	14.9	15.2	14.5	16	15.3	12.7	14.3	13.4	14.6
120	13.2	13.1	12.7	12.4	14	13.3	11.3	9.6	12.1	9.7	14	10.5	13.8	14.5	13.4	12.1	13.2	12.9	11.6	12.5	13.5	12.5	12	11.2
Table Analyzed	Fig. 4c IPGTT							Within each row, compare columns (simple effects within rows)							AUC	WT	WT + Met	PEN2-LKO	PEN2-LKO + Met
																2132	1832	2058	1945
Two-way RM ANOVA	Matching: Stacked							Number of families	6							2032	1585	2095	1912
Assume sphericity?	No							Number of comparisons per family	6							2118	1721	2142	1899
Alpha	0.05							Alpha	0.05							2030	1597	2076	1938
																2068	1885	2041	1859
Source of Variation	% of total variation	P value	P value summary	Significant?	Geisser-Greenhouse's epsilon			Tukey's multiple comparisons test	Mean Diff.	95.00% CI of diff.	Below threshold?	Summary	Adjusted P Value			2077	1643	2020	1965
Time x Column Factor	1.171	0.2094	ns	No
Time	83.07	<0.0001	****	Yes	0.4788			Row 1							Table Analyzed	Fig. 4c AUC
Column Factor	8.199	<0.0001	****	Yes				WT vs. WT + Met	1.03	-0.6481 to 2.708	No	ns	0.2641
Subject	1.608	0.166	ns	No				WT vs. PEN2-LKO	-0.08667	-1.909 to 1.736	No	ns	0.9988		Two-way ANOVA	Ordinary
								WT vs. PEN2-LKO + Met	-0.1033	-1.887 to 1.680	No	ns	0.9978		Alpha	0.05
ANOVA table	SS	DF	MS	F (DFn, DFd)	P value			WT + Met vs. PEN2-LKO	-1.117	-2.484 to 0.2510	No	ns	0.1147
Time x Column Factor	27.3	15	1.82	F (15, 100) = 1.312	P=0.2094			WT + Met vs. PEN2-LKO + Met	-1.133	-2.416 to 0.1492	No	ns	0.0853		Source of Variation	% of total variation	P value	P value summary	Significant?
Time	1937	5	387.5	F (2.394, 47.88) = 279.3	P<0.0001			PEN2-LKO vs. PEN2-LKO + Met	-0.01667	-1.560 to 1.527	No	ns	>0.9999		Row Factor	3.902	0.4815	ns	No
Column Factor	191.2	3	63.74	F (3, 20) = 34.00	P<0.0001										Column Factor	83.69	< 0.0001	****	Yes
Subject	37.49	20	1.875	F (20, 100) = 1.351	P=0.1660			Row 2
Residual	138.7	100	1.387					WT vs. WT + Met	3.55	-0.5452 to 7.645	No	ns	0.09		ANOVA table	SS	DF	MS	F (DFn, DFd)	P value
								WT vs. PEN2-LKO	-0.35	-4.978 to 4.278	No	ns	0.9953		Row Factor	24891	5	4978	F (5, 15) = 0.9435	P = 0.4815
Data summary								WT vs. PEN2-LKO + Met	1.583	-2.487 to 5.654	No	ns	0.5965		Column Factor	533790	3	177930	F (3, 15) = 33.72	P < 0.0001
Number of columns (Column Factor)	4							WT + Met vs. PEN2-LKO	-3.9	-7.641 to -0.1593	Yes	*	0.0413		Residual	79143	15	5276
Number of rows (Time)	6							WT + Met vs. PEN2-LKO + Met	-1.967	-4.310 to 0.3765	No	ns	0.1079
Number of subjects (Subject)	24							PEN2-LKO vs. PEN2-LKO + Met	1.933	-1.770 to 5.636	No	ns	0.3842		Number of missing values	0
Number of missing values	0
								Row 3							Compare column means (main column effect)
								WT vs. WT + Met	3.433	1.497 to 5.369	Yes	**	0.0028
								WT vs. PEN2-LKO	-0.06667	-1.243 to 1.110	No	ns	0.9979		Number of families	1
								WT vs. PEN2-LKO + Met	1.283	0.4277 to 2.139	Yes	**	0.0057		Number of comparisons per family	6
								WT + Met vs. PEN2-LKO	-3.5	-5.466 to -1.534	Yes	**	0.0021		Alpha	0.05
								WT + Met vs. PEN2-LKO + Met	-2.15	-4.091 to -0.2094	Yes	*	0.0331
								PEN2-LKO vs. PEN2-LKO + Met	1.35	0.2509 to 2.449	Yes	*	0.0193		Tukey's multiple comparisons test	Mean Diff.	95% CI of diff.	Significant?	Summary	Adjusted P Value
								Row 4							WT vs. WT + Met	365.7	244.8 to 486.5	Yes	****	< 0.0001
								WT vs. WT + Met	3.967	1.985 to 5.948	Yes	**	0.0014		WT vs. PEN2-LKO	4.167	-116.7 to 125.0	No	ns	0.9996
								WT vs. PEN2-LKO	0.2833	-0.9445 to 1.511	No	ns	0.8874		WT vs. PEN2-LKO + Met	156.5	35.63 to 277.4	Yes	**	0.0096
								WT vs. PEN2-LKO + Met	1.7	0.1588 to 3.241	Yes	*	0.0317		WT + Met vs. PEN2-LKO	-361.5	-482.4 to -240.6	Yes	****	< 0.0001
								WT + Met vs. PEN2-LKO	-3.683	-5.704 to -1.663	Yes	**	0.0017		WT + Met vs. PEN2-LKO + Met	-209.2	-330.0 to -88.30	Yes	***	0.0008
								WT + Met vs. PEN2-LKO + Met	-2.267	-4.396 to -0.1373	Yes	*	0.0368		LKO vs. PEN2-LKO + Met	152.3	31.46 to 273.2	Yes	*	0.0117
								PEN2-LKO vs. PEN2-LKO + Met	1.417	-0.2140 to 3.047	No	ns	0.0931
								Row 5							Test details	Mean 1	Mean 2	Mean Diff.	SE of diff.	N1	N2	q	DF
								WT vs. WT + Met	2.933	1.131 to 4.735	Yes	**	0.0042
								WT vs. PEN2-LKO	0.3167	-1.101 to 1.734	No	ns	0.891		WT vs. WT + Met	2076	1711	365.7	41.94	6	6	12.33	15
								WT vs. PEN2-LKO + Met	1.483	-0.3156 to 3.282	No	ns	0.1074		WT vs. PEN2-LKO	2076	2072	4.167	41.94	6	6	0.1405	15
								WT + Met vs. PEN2-LKO	-2.617	-4.548 to -0.6857	Yes	**	0.0095		WT vs. PEN2-LKO + Met	2076	1920	156.5	41.94	6	6	5.278	15
								WT + Met vs. PEN2-LKO + Met	-1.45	-3.587 to 0.6873	No	ns	0.2254		WT + Met vs. PEN2-LKO	1711	2072	-361.5	41.94	6	6	12.19	15
								PEN2-LKO vs. PEN2-LKO + Met	1.167	-0.7620 to 3.095	No	ns	0.3014		WT + Met vs. PEN2-LKO + Met	1711	1920	-209.2	41.94	6	6	7.054	15
															PEN2-LKO vs. PEN2-LKO+ Met	2072	1920	152.3	41.94	6	6	5.137	15
								Row 6
								WT vs. WT + Met	1.917	-0.5603 to 4.394	No	ns	0.1271
								WT vs. PEN2-LKO	-0.2	-1.457 to 1.057	No	ns	0.9572
								WT vs. PEN2-LKO + Met	0.9	-0.3513 to 2.151	No	ns	0.1816
								WT + Met vs. PEN2-LKO	-2.117	-4.606 to 0.3723	No	ns	0.0962
								WT + Met vs. PEN2-LKO + Met	-1.017	-3.505 to 1.472	No	ns	0.5674
								PEN2-LKO vs. PEN2-LKO + Met	1.1	-0.3324 to 2.532	No	ns	0.151
								Test details	Mean 1	Mean 2	Mean Diff.	SE of diff.	N1	N2	q	DF
								Row 1
								WT vs. WT + Met	10.48	9.45	1.03	0.5087	6	6	2.864	7.09
								WT vs. PEN2-LKO	10.48	10.57	-0.08667	0.5905	6	6	0.2076	9.549
								WT vs. PEN2-LKO + Met	10.48	10.58	-0.1033	0.5743	6	6	0.2544	9.239
								WT + Met vs. PEN2-LKO	9.45	10.57	-1.117	0.4277	6	6	3.692	8.053
								WT + Met vs. PEN2-LKO + Met	9.45	10.58	-1.133	0.4051	6	6	3.956	8.419
								PEN2-LKO vs. PEN2-LKO + Met	10.57	10.58	-0.01667	0.504	6	6	0.04676	9.945
								Row 2
								WT vs. WT + Met	22.18	18.63	3.55	1.258	6	6	3.992	7.458
								WT vs. PEN2-LKO	22.18	22.53	-0.35	1.51	6	6	0.3278	9.904
								WT vs. PEN2-LKO + Met	22.18	20.6	1.583	1.227	6	6	1.824	6.948
								WT + Met vs. PEN2-LKO	18.63	22.53	-3.9	1.165	6	6	4.735	7.904
								WT + Met vs. PEN2-LKO + Met	18.63	20.6	-1.967	0.7636	6	6	3.642	9.837
								PEN2-LKO vs. PEN2-LKO + Met	22.53	20.6	1.933	1.132	6	6	2.415	7.329
								Row 3
								WT vs. WT + Met	20.18	16.75	3.433	0.5803	6	6	8.367	6.803
								WT vs. PEN2-LKO	20.18	20.25	-0.06667	0.3796	6	6	0.2484	9.343
								WT vs. PEN2-LKO + Met	20.18	18.9	1.283	0.2688	6	6	6.751	8.222
								WT + Met vs. PEN2-LKO	16.75	20.25	-3.5	0.6124	6	6	8.083	7.912
								WT + Met vs. PEN2-LKO + Met	16.75	18.9	-2.15	0.5506	6	6	5.522	5.678
								PEN2-LKO vs. PEN2-LKO + Met	20.25	18.9	1.35	0.3324	6	6	5.743	7.029
								Row 4
								WT vs. WT + Met	18.05	14.08	3.967	0.5928	6	6	9.463	6.752
								WT vs. PEN2-LKO	18.05	17.77	0.2833	0.3945	6	6	1.016	9.133
								WT vs. PEN2-LKO + Met	18.05	16.35	1.7	0.4785	6	6	5.024	7.808
								WT + Met vs. PEN2-LKO	14.08	17.77	-3.683	0.632	6	6	8.242	8.062
								WT + Met vs. PEN2-LKO + Met	14.08	16.35	-2.267	0.6876	6	6	4.662	9.371
								PEN2-LKO vs. PEN2-LKO + Met	17.77	16.35	1.417	0.5263	6	6	3.807	9.344
								Row 5
								WT vs. WT + Met	15.87	12.93	2.933	0.5473	6	6	7.579	7.145
								WT vs. PEN2-LKO	15.87	15.55	0.3167	0.4468	6	6	1.002	8.33
								WT vs. PEN2-LKO + Met	15.87	14.38	1.483	0.5466	6	6	3.838	7.152
								WT + Met vs. PEN2-LKO	12.93	15.55	-2.617	0.6237	6	6	5.934	9.381
								WT + Met vs. PEN2-LKO + Met	12.93	14.38	-1.45	0.6986	6	6	2.935	10
								PEN2-LKO vs. PEN2-LKO + Met	15.55	14.38	1.167	0.623	6	6	2.648	9.388
								Row 6
								WT vs. WT + Met	13.12	11.2	1.917	0.7181	6	6	3.775	6.068
								WT vs. PEN2-LKO	13.12	13.32	-0.2	0.4007	6	6	0.7059	8.775
								WT vs. PEN2-LKO + Met	13.12	12.22	0.9	0.399	6	6	3.19	8.805
								WT + Met vs. PEN2-LKO	11.2	13.32	-2.117	0.7587	6	6	3.946	7.244
								WT + Met vs. PEN2-LKO + Met	11.2	12.22	-1.017	0.7578	6	6	1.897	7.22
								PEN2-LKO vs. PEN2-LKO + Met	13.32	12.22	1.1	0.4682	6	6	3.323	10

## Sheet: Fig. 4d
Fig. 4d
WT	WT + Met	PEN2-LKO	PEN2-LKO + Met				Compare column means (main column effect)
74.4423	20.1454	94.4151	65.339
68.9226	31.0999	67.9885	95.7568				Number of families	1
84.106	40.5428	74.7649	80.1005				Number of comparisons per family	6
79.1128	50.699	98.6101	82.5462				Alpha	0.05
87.3159	37.0272	76.1236	111.113
101.633	26.4973	79.1128	68.3139				Tukey's multiple comparisons test	Mean Diff.	95% CI of diff.	Significant?	Summary	Adjusted P Value
Table Analyzed	Fig. 4d						WT vs. WT + Met	48.25	25.80 to 70.71	Yes	****	< 0.0001
							WT vs. PEN2-LKO	0.753	-21.70 to 23.21	No	ns	0.9997
Two-way ANOVA	Ordinary						WT vs. PEN2-LKO + Met	-1.273	-23.73 to 21.18	No	ns	0.9984
Alpha	0.05						WT + Met vs. PEN2-LKO	-47.5	-69.95 to -25.05	Yes	***	0.0001
							WT + Met vs. PEN2-LKO + Met	-49.53	-71.98 to -27.07	Yes	****	< 0.0001
Source of Variation	% of total variation	P value	P value summary	Significant?			PEN2-LKO vs. PEN2-LKO + Met	-2.026	-24.48 to 20.43	No	ns	0.9936
Row Factor	5.097	0.5765	ns	No
Column Factor	75.41	< 0.0001	****	Yes
							Test details	Mean 1	Mean 2	Mean Diff.	SE of diff.	N1	N2	q	DF
ANOVA table	SS	DF	MS	F (DFn, DFd)	P value
Row Factor	714.2	5	142.8	F (5, 15) = 0.7845	P = 0.5765		WT vs. WT + Met	82.59	34.34	48.25	7.791	6	6	8.759	15
Column Factor	10566	3	3522	F (3, 15) = 19.34	P < 0.0001		WT vs. PEN2-LKO	82.59	81.84	0.753	7.791	6	6	0.1367	15
Residual	2731	15	182.1				WT vs. PEN2-LKO + Met	82.59	83.86	-1.273	7.791	6	6	0.231	15
							WT + Met vs. PEN2-LKO	34.34	81.84	-47.5	7.791	6	6	8.622	15
Number of missing values	0						WT + Met vs. PEN2-LKO + Met	34.34	83.86	-49.53	7.791	6	6	8.99	15
							PEN2-LKO vs. PEN2-LKO + Met	81.84	83.86	-2.026	7.791	6	6	0.3677	15

## Sheet: Fig. 4e
Fig. 4e
min	FL						FL + Met						del420-440						del420-440 + Met
0	10.4	12.8	11.7	10.7	9.7	9.4	9.7	8.6	9.1	9.3	10.1	8.7	10.6	11.2	13	10.3	11	9.2	11	10.3	10.5	10.9	11	10.6
20	20.7	21.6	19.4	20.6	22.4	19.8	17.1	18.1	16.8	18.2	17.5	18.7	22.9	20.2	18.2	20.7	20.1	22	18.5	20.5	21.5	20.2	18.5	19.8
40	21.7	18.5	20.2	20.3	18.3	18.9	16.8	17.8	16.4	15.9	17.1	17.4	21.6	21.9	21.9	17.2	18.2	18.2	18.8	18.2	19.9	19	17.9	17
60	18	17.3	17.5	18.9	17.7	17.7	15.4	14.5	16.1	15	14.8	15.3	18	18.6	17.5	16.1	16.5	17.4	17	16.4	17	15.3	18	16.4
90	16.7	15.9	16.4	14.5	15.1	14.5	14.1	13.3	14.7	12.2	13.9	12.4	15.3	15.8	16.4	15.4	15	14	12.3	15	14	15	12.4	14
120	14.9	12.3	12.3	13.7	12.7	13.5	11.6	10.3	9.6	11.9	12.2	10.6	13.6	13.1	12.6	13.1	12.9	13.4	11.7	11.8	12.7	13.8	11.7	13.2
Table Analyzed	Fig. 4e IPGTT						Within each row, compare columns (simple effects within rows)							AUC	FL	FL + Met	del420-440	del420-440 + Met
															2127	1757	2109	1826
Two-way RM ANOVA	Matching: Stacked						Number of families	6							2024	1720	2090	1914
Assume sphericity?	No						Number of comparisons per family	6							2023	1743	2051	1969
Alpha	0.05						Alpha	0.05							2038	1695	1922	1933
															1997	1763	1932	1836
Source of Variation	% of total variation	P value	P value summary	Significant?	Geisser-Greenhouse's epsilon		Tukey's multiple comparisons test	Mean Diff.	95.00% CI of diff.	Below threshold?	Summary	Adjusted P Value			1948	1723	1952	1870
Time x Column Factor	0.6211	0.7508	ns	No
Time	85.2	<0.0001	****	Yes	0.7331		Row 1								Table Analyzed	Fig. 4e AUC
Column Factor	7.011	<0.0001	****	Yes			FL vs. FL + Met	1.533	-0.3628 to 3.430	No	ns	0.1143
Subject	1.48	0.1963	ns	No			FL vs. del420-440	-0.1	-2.334 to 2.134	No	ns	0.999			Two-way ANOVA	Ordinary
							FL vs. del420-440 + Met	0.06667	-1.836 to 1.969	No	ns	0.9992			Alpha	0.05
ANOVA table	SS	DF	MS	F (DFn, DFd)	P value		FL + Met vs. del420-440	-1.633	-3.495 to 0.2288	No	ns	0.0851
Time x Column Factor	11.56	15	0.7706	F (15, 100) = 0.7282	P=0.7508		FL + Met vs. del420-440 + Met	-1.467	-2.331 to -0.6027	Yes	**	0.0031			Source of Variation	% of total variation	P value	P value summary	Significant?
Time	1586	5	317.1	F (3.666, 73.31) = 299.7	P<0.0001		del420-440 vs. del420-440 + Met	0.1667	-1.700 to 2.033	No	ns	0.9878			Row Factor	6.208	0.2225	ns	No
Column Factor	130.5	3	43.49	F (3, 20) = 31.59	P<0.0001										Column Factor	82.08	< 0.0001	****	Yes
Subject	27.54	20	1.377	F (20, 100) = 1.301	P=0.1963		Row 2
Residual	105.8	100	1.058				FL vs. FL + Met	3.017	1.308 to 4.725	Yes	**	0.0019			ANOVA table	SS	DF	MS	F (DFn, DFd)	P value
							FL vs. del420-440	0.06667	-2.467 to 2.600	No	ns	0.9998			Row Factor	24849	5	4970	F (5, 15) = 1.591	P = 0.2225
Data summary							FL vs. del420-440 + Met	0.9167	-1.107 to 2.940	No	ns	0.5343			Column Factor	328555	3	109518	F (3, 15) = 35.06	P < 0.0001
Number of columns (Column Factor)	4						FL + Met vs. del420-440	-2.95	-5.379 to -0.5212	Yes	*	0.0206			Residual	46860	15	3124
Number of rows (Time)	6						FL + Met vs. del420-440 + Met	-2.1	-3.889 to -0.3107	Yes	*	0.0228
Number of subjects (Subject)	24						del420-440 vs. del420-440 + Met	0.85	-1.714 to 3.414	No	ns	0.7353			Number of missing values	0
Number of missing values	0
							Row 3								Compare column means (main column effect)
							FL vs. FL + Met	2.75	0.7840 to 4.716	Yes	**	0.0093
							FL vs. del420-440	-0.1833	-3.502 to 3.135	No	ns	0.9979			Number of families	1
							FL vs. del420-440 + Met	1.183	-0.9056 to 3.272	No	ns	0.3505			Number of comparisons per family	6
							FL + Met vs. del420-440	-2.933	-6.178 to 0.3115	No	ns	0.0737			Alpha	0.05
							FL + Met vs. del420-440 + Met	-1.567	-3.117 to -0.01626	Yes	*	0.0476
							del420-440 vs. del420-440 + Met	1.367	-1.884 to 4.617	No	ns	0.5414			Tukey's multiple comparisons test	Mean Diff.	95% CI of diff.	Significant?	Summary	Adjusted P Value
							Row 4								FL vs. FL + Met	292.7	199.7 to 385.7	Yes	****	< 0.0001
							FL vs. FL + Met	2.667	1.676 to 3.657	Yes	****	<0.0001			FL vs. del420-440	16.83	-76.17 to 109.8	No	ns	0.9526
							FL vs. del420-440	0.5	-0.9086 to 1.909	No	ns	0.6833			FL vs. del420-440 + Met	134.8	41.83 to 227.8	Yes	**	0.004
							FL vs. del420-440 + Met	1.167	-0.2010 to 2.534	No	ns	0.0982			FL + Met vs. del420-440	-275.8	-368.8 to -182.8	Yes	****	< 0.0001
							FL + Met vs. del420-440	-2.167	-3.572 to -0.7609	Yes	**	0.0049			FL + Met vs. del420-440 + Met	-157.8	-250.8 to -64.83	Yes	**	0.001
							FL + Met vs. del420-440 + Met	-1.5	-2.865 to -0.1354	Yes	*	0.0318			del420-440 vs. del420-440 + Met	118	24.99 to 211.0	Yes	*	0.0112
							del420-440 vs. del420-440 + Met	0.6667	-0.9432 to 2.277	No	ns	0.602
							Row 5								Test details	Mean 1	Mean 2	Mean Diff.	SE of diff.	N1	N2	q	DF
							FL vs. FL + Met	2.083	0.3667 to 3.800	Yes	*	0.0177
							FL vs. del420-440	0.2	-1.370 to 1.770	No	ns	0.9784			FL vs. FL + Met	2026	1734	292.7	32.27	6	6	12.83	15
							FL vs. del420-440 + Met	1.733	-0.1973 to 3.664	No	ns	0.0814			FL vs. del420-440	2026	2009	16.83	32.27	6	6	0.7377	15
							FL + Met vs. del420-440	-1.883	-3.487 to -0.2799	Yes	*	0.0217			FL vs. del420-440 + Met	2026	1891	134.8	32.27	6	6	5.909	15
							FL + Met vs. del420-440 + Met	-0.35	-2.301 to 1.601	No	ns	0.9437			FL + Met vs. del420-440	1734	2009	-275.8	32.27	6	6	12.09	15
							del420-440 vs. del420-440 + Met	1.533	-0.3165 to 3.383	No	ns	0.1106			FL + Met vs. del420-440 + Met	1734	1891	-157.8	32.27	6	6	6.917	15
															del420-440 vs. del420-440 + Met	2009	1891	118	32.27	6	6	5.171	15
							Row 6
							FL vs. FL + Met	2.2	0.4068 to 3.993	Yes	*	0.0166
							FL vs. del420-440	0.1167	-1.379 to 1.612	No	ns	0.9927
							FL vs. del420-440 + Met	0.75	-0.9378 to 2.438	No	ns	0.5478
							FL + Met vs. del420-440	-2.083	-3.596 to -0.5703	Yes	*	0.012
							FL + Met vs. del420-440 + Met	-1.45	-3.150 to 0.2498	No	ns	0.1011
							del420-440 vs. del420-440 + Met	0.6333	-0.6900 to 1.957	No	ns	0.4328
							Test details	Mean 1	Mean 2	Mean Diff.	SE of diff.	N1	N2	q	DF
							Row 1
							FL vs. FL + Met	10.78	9.25	1.533	0.5722	6	6	3.79	6.972
							FL vs. del420-440	10.78	10.88	-0.1	0.7302	6	6	0.1937	9.996
							FL vs. del420-440 + Met	10.78	10.72	0.06667	0.5347	6	6	0.1763	5.524
							FL + Met vs. del420-440	9.25	10.88	-1.633	0.5634	6	6	4.1	7.041
							FL + Met vs. del420-440 + Met	9.25	10.72	-1.467	0.2648	6	6	7.833	7.4
							del420-440 vs. del420-440 + Met	10.88	10.72	0.1667	0.5253	6	6	0.4487	5.544
							Row 2
							FL vs. FL + Met	20.75	17.73	3.017	0.5419	6	6	7.873	8.581
							FL vs. del420-440	20.75	20.68	0.06667	0.8079	6	6	0.1167	8.811
							FL vs. del420-440 + Met	20.75	19.83	0.9167	0.661	6	6	1.961	9.97
							FL + Met vs. del420-440	17.73	20.68	-2.95	0.7303	6	6	5.712	6.88
							FL + Met vs. del420-440 + Met	17.73	19.83	-2.1	0.5635	6	6	5.27	8.308
							del420-440 vs. del420-440 + Met	20.68	19.83	0.85	0.8226	6	6	1.461	9.077
							Row 3
							FL vs. FL + Met	19.65	16.9	2.75	0.6054	6	6	6.424	7.543
							FL vs. del420-440	19.65	19.83	-0.1833	1.042	6	6	0.2488	8.192
							FL vs. del420-440 + Met	19.65	18.47	1.183	0.674	6	6	2.483	9.334
							FL + Met vs. del420-440	16.9	19.83	-2.933	0.9362	6	6	4.431	5.977
							FL + Met vs. del420-440 + Met	16.9	18.47	-1.567	0.4951	6	6	4.475	8.863
							del420-440 vs. del420-440 + Met	19.83	18.47	1.367	0.9819	6	6	1.968	6.999
							Row 4
							FL vs. FL + Met	17.85	15.18	2.667	0.3237	6	6	11.65	9.998
							FL vs. del420-440	17.85	17.35	0.5	0.4431	6	6	1.596	8.264
							FL vs. del420-440 + Met	17.85	16.68	1.167	0.4322	6	6	3.818	8.435
							FL + Met vs. del420-440	15.18	17.35	-2.167	0.4413	6	6	6.943	8.19
							FL + Met vs. del420-440 + Met	15.18	16.68	-1.5	0.4304	6	6	4.929	8.361
							del420-440 vs. del420-440 + Met	17.35	16.68	0.6667	0.5261	6	6	1.792	9.988
							Row 5
							FL vs. FL + Met	15.52	13.43	2.083	0.561	6	6	5.252	9.99
							FL vs. del420-440	15.52	15.32	0.2	0.5104	6	6	0.5541	9.723
							FL vs. del420-440 + Met	15.52	13.78	1.733	0.6255	6	6	3.919	9.532
							FL + Met vs. del420-440	13.43	15.32	-1.883	0.5203	6	6	5.119	9.615
							FL + Met vs. del420-440 + Met	13.43	13.78	-0.35	0.6336	6	6	0.7813	9.649
							del420-440 vs. del420-440 + Met	15.32	13.78	1.533	0.5893	6	6	3.68	8.76
							Row 6
							FL vs. FL + Met	13.23	11.03	2.2	0.5861	6	6	5.308	9.999
							FL vs. del420-440	13.23	13.12	0.1167	0.4367	6	6	0.3778	6.215
							FL vs. del420-440 + Met	13.23	12.48	0.75	0.5502	6	6	1.928	9.854
							FL + Met vs. del420-440	11.03	13.12	-2.083	0.4413	6	6	6.677	6.188
							FL + Met vs. del420-440 + Met	11.03	12.48	-1.45	0.5538	6	6	3.703	9.826
							del420-440 vs. del420-440 + Met	13.12	12.48	0.6333	0.3923	6	6	2.283	6.537

## Sheet: Fig. 4f
Fig. 4f
FL	FL + Met	del420-440	del420-440 + Met				Compare column means (main column effect)
93.7232	32.5759	62.824	79.2462
67.4477	25.2098	103.576	105.235				Number of families	1
97.8049	46.7341	101.408	92.3201				Number of comparisons per family	6
100.675	15.9624	89.801	93.1174				Alpha	0.05
95.9235	23.1531	75.037	79.8201
76.5995	27.3304	69.4247	67.2564				Tukey's multiple comparisons test	Mean Diff.	95% CI of diff.	Significant?	Summary	Adjusted P Value
Table Analyzed	Fig. 4f						FL vs. FL + Met	60.2	39.20 to 81.20	Yes	****	< 0.0001
							FL vs. del420-440	5.017	-15.98 to 26.02	No	ns	0.8998
Two-way ANOVA	Ordinary						FL vs. del420-440 + Met	2.53	-18.47 to 23.53	No	ns	0.9851
Alpha	0.05						FL + Met vs. del420-440	-55.18	-76.18 to -34.19	Yes	****	< 0.0001
							FL + Met vs. del420-440 + Met	-57.67	-78.67 to -36.67	Yes	****	< 0.0001
Source of Variation	% of total variation	P value	P value summary	Significant?			del420-440 vs. del420-440 + Met	-2.487	-23.49 to 18.51	No	ns	0.9858
Row Factor	7.511	0.1778	ns	No
Column Factor	79.82	< 0.0001	****	Yes
							Test details	Mean 1	Mean 2	Mean Diff.	SE of diff.	N1	N2	q	DF
ANOVA table	SS	DF	MS	F (DFn, DFd)	P value
Row Factor	1416	5	283.3	F (5, 15) = 1.779	P = 0.1778		FL vs. FL + Met	88.7	28.49	60.2	7.286	6	6	11.69	15
Column Factor	15050	3	5017	F (3, 15) = 31.50	P < 0.0001		FL vs. del420-440	88.7	83.68	5.017	7.286	6	6	0.9738	15
Residual	2389	15	159.2				FL vs. del420-440 + Met	88.7	86.17	2.53	7.286	6	6	0.491	15
							FL + Met vs. del420-440	28.49	83.68	-55.18	7.286	6	6	10.71	15
Number of missing values	0						FL + Met vs. del420-440 + Met	28.49	86.17	-57.67	7.286	6	6	11.19	15
							del420-440 vs. del420-440 + Met	83.68	86.17	-2.487	7.286	6	6	0.4828	15
