# Supplementary material for: Low-dose metformin targets the lysosomal AMPK pathway through PEN2
Source: Nature. 2022 Feb 23;603(7899):159–65. doi: 10.1038/s41586-022-04431-8 (PMC8891018; doi:10.1038/s41586-022-04431-8)
Supplement: Supplementary file 10 — Source Data Extended Data Fig. 1 [file 41586_2022_4431_MOESM10_ESM.xlsx]

## Sheet: ED Fig. 1a
ED Fig. 1a
time (h)	serum metformin Con.
0	0	0	0	0	0	0
1	1.93838	0.363946	1.11751	1.59452	2.45484	1.5064
3	2.77625	2.75107	4.01252	7.20471	2.71487	3.96025
6	2.36735	3.65469	4.66553	3.6062	1.39442	2.61919
12	1.28321	0.42076	1.26321	0.9308	1.5134	0.9872

## Sheet: ED Fig. 1b
ED Fig. 1b
AMP/ATP		ADP/ATP
saline	metformin	saline	metformin
0.0701566	0.0773214	0.155867	0.149939
0.0914078	0.0801036	0.120507	0.159182
0.0627535	0.0842212	0.168593	0.155898
0.0896614	0.0750005	0.156478	0.141576
0.0725007	0.0757261	0.130094	0.153411
AMP/ATP								ADP/ATP
Table Analyzed	ED Fig. 1b AMP/ATP				saline	metformin		Table Analyzed	ED Fig. 1b ADP/ATP				saline	metformin
				Number of values	5	5						Number of values	5	5
Column B	metformin							Column B	metformin
vs.	vs.			Minimum	0.06275	0.075		vs.	vs.			Minimum	0.1205	0.1416
Column A	saline			25% Percentile	0.06646	0.07536		Column A	saline			25% Percentile	0.1253	0.1458
				Median	0.0725	0.07732						Median	0.1559	0.1534
Unpaired t test				75% Percentile	0.09053	0.08216		Unpaired t test				75% Percentile	0.1625	0.1575
P value	0.8464			Maximum	0.09141	0.08422		P value	0.5652			Maximum	0.1686	0.1592
P value summary	ns							P value summary	ns
Significantly different? (P < 0.05)	No			Mean	0.0773	0.07847		Significantly different? (P < 0.05)	No			Mean	0.1463	0.152
One- or two-tailed P value?	Two-tailed			Std. Deviation	0.01262	0.003763		One- or two-tailed P value?	Two-tailed			Std. Deviation	0.02012	0.006739
t, df	t=0.2001 df=8			Std. Error of Mean	0.005646	0.001683		t, df	t=0.5999 df=8			Std. Error of Mean	0.009	0.003014
How big is the difference?				Lower 95% CI	0.06162	0.0738		How big is the difference?				Lower 95% CI	0.1213	0.1436
Mean ± SEM of column A	0.07730 ± 0.005646 N=5			Upper 95% CI	0.09297	0.08315		Mean ± SEM of column A	0.1463 ± 0.009000 N=5			Upper 95% CI	0.1713	0.1604
Mean ± SEM of column B	0.07847 ± 0.001683 N=5							Mean ± SEM of column B	0.1520 ± 0.003014 N=5
Difference between means	0.001179 ± 0.005891							Difference between means	0.005693 ± 0.009491
95% confidence interval	-0.01241 to 0.01476							95% confidence interval	-0.01619 to 0.02758
R square	0.004978							R square	0.04304
F test to compare variances								F test to compare variances
F,DFn, Dfd	11.26, 4, 4							F,DFn, Dfd	8.917, 4, 4
P value	0.0378							P value	0.0569
P value summary	*							P value summary	ns
Significantly different? (P < 0.05)	Yes							Significantly different? (P < 0.05)	No
Model comparison	SS	DF	Probability it is correct					Model comparison	SS	DF	Probability it is correct
Null H. Population means identical	0.0006976	9	89.26%					Null H. Population means identical	0.001883	9	87.25%
Alternative H: Distinct population means	0.0006941	8	10.74%					Alternative H: Distinct population means	0.001802	8	12.75%
Ratio of probabilities			8.314					Ratio of probabilities			6.841
Difference in AICc			-4.236					Difference in AICc			-3.846

## Sheet: ED Fig. 1d
ED Fig. 1d left											ED Fig. 1d right
saline	metformin		Table Analyzed	ED Fig. 1d left				saline	metformin		saline	metformin		Table Analyzed	ED Fig. 1d right			saline	metformin
1.05964	0.766812						Number of values	3	3		1.10572	0.739156					Number of values	3	3
1.01368	0.743812		Column B	metformin							1.0166	0.670948		Column B	metformin
0.926676	0.788004		vs.	vs.			Minimum	0.926676	0.743812		0.877679	0.707411		vs.	vs.		Minimum	0.877679	0.670948
			Column A	saline			25% Percentile	0.926676	0.743812					Column A	saline		25% Percentile	0.877679	0.670948
							Median	1.01368	0.766812								Median	1.0166	0.707411
			Unpaired t test				75% Percentile	1.05964	0.788004					Unpaired t test			75% Percentile	1.10572	0.739156
			P value	0.0047			Maximum	1.05964	0.788004					P value	0.0132		Maximum	1.10572	0.739156
			P value summary	**										P value summary	*
			Significantly different (P < 0.01)?	Yes			Mean	1	0.766209					Significantly different (P < 0.01)?	No		Mean	1	0.705838
			One- or two-tailed P value?	Two-tailed			Std. Deviation	0.0675318	0.0221022					One- or two-tailed P value?	Two-tailed		Std. Deviation	0.114924	0.0341312
			t, df	t=5.698805, df=4			Std. Error of Mean	0.0389895	0.0127607					t, df	t=4.249931, df=4		Std. Error of Mean	0.0663512	0.0197057
			How big is the difference?				Lower 95% CI	0.613036	0.639562					How big is the difference?			Lower 95% CI	0.341475	0.510263
			Mean of column A	1			Upper 95% CI	1.38697	0.892857					Mean of column A	1		Upper 95% CI	1.65853	0.901414
			Mean of column B	0.766209										Mean of column B	0.705838
			Difference between means (B - A) ± SEM	-0.2337910 ± 0.04102456										Difference between means (B - A) ± SEM	-0.2941613 ± 0.06921556
			99% confidence interval	-0.4226720 to -0.04491002										99% confidence interval	-0.6128363 to 0.02451365
			R squared (eta squared)	0.89034										R squared (eta squared)	0.818692
			F test to compare variances											F test to compare variances
			F, DFn, Dfd	9.335693, 2, 2										F, DFn, Dfd	11.33747, 2, 2
			P value	0.1935										P value	0.1621
			P value summary	ns										P value summary	ns
			Significantly different (P < 0.01)?	No										Significantly different (P < 0.01)?	No
			Model comparison	SS	DF	Probability it is correct								Model comparison	SS	DF	Probability it is correct
			Null H. Population means identical	0.0920854	5	16.36781%								Null H. Population means identical	0.158541	5	46.93696%
			Alternative H: Distinct population means	0.0100981	4	83.63219%								Alternative H: Distinct population means	0.0287448	4	53.06304%
			Ratio of probabilities			5.10955								Ratio of probabilities			1.13052
			Difference in AICc			3.26222								Difference in AICc			0.24535
			Normality of Residuals											Normality of Residuals
			Test name	Statistics	P value	Passed normality test (alpha=0.01)?	P value summary							Test name	Statistics	P value	Passed normality test (alpha=0.01)?	P value summary
			Anderson-Darling (A2*)	N too small										Anderson-Darling (A2*)	N too small
			D'Agostino-Pearson omnibus (K2)	N too small										D'Agostino-Pearson omnibus (K2)	N too small
			Shapiro-Wilk (W)	0.97165	0.9033	Yes	ns							Shapiro-Wilk (W)	0.971361	0.9015	Yes	ns
			Kolmogorov-Smirnov (distance)	0.172016	0.1	Yes	ns							Kolmogorov-Smirnov (distance)	0.174941	0.1	Yes	ns
			Data analyzed											Data analyzed
			Sample size, column A	3										Sample size, column A	3
			Sample size, column B	3										Sample size, column B	3

## Sheet: ED Fig. 1e
ED Fig. 1e
	AMP/ATP				ADP/ATP
0	0.070218	0.067122	0.062975	0.062728	0.117828	0.113094	0.114781	0.118904
1	0.064584	0.072499	0.035393	0.062961	0.113419	0.11416	0.120452	0.107048
5	0.067296	0.060058	0.061992	0.065166	0.109519	0.106599	0.108547	0.117044
20	0.057096	0.065552	0.072232	0.071922	0.111658	0.115156	0.113259	0.111071
100	0.066943	0.06392	0.071113	0.060078	0.122446	0.122956	0.123411	0.128019
5000	0.129947	0.13569	0.135894	0.125815	0.351168	0.328935	0.322404	0.330315
AMP/ATP
Table Analyzed	ED Fig. 1e AMP/ATP						Number of families	1										0	1	5	20	100	5000
							Number of comparisons per family	5									Number of values	4	4	4	4	4	4
ANOVA summary	One-way ANOVA	Ordinary					Alpha	0.05
F	48.62																Minimum	0.06273	0.03539	0.06006	0.0571	0.06008	0.1258
P value	< 0.0001						Sidak's multiple comparisons test	Mean Diff.	95% CI of diff.	Significant?	Summary	Adjusted P Value					25% Percentile	0.06279	0.04229	0.06054	0.05921	0.06104	0.1268
P value summary	****																Median	0.06505	0.06377	0.06358	0.06874	0.06543	0.1328
Are differences among means statistically significant? (P < 0.05)	Yes						0 vs. 1	0.006901	-0.009273 to 0.02308	No	ns	0.7409					75% Percentile	0.06944	0.07052	0.06676	0.07215	0.07007	0.1358
R square	0.9311						0 vs. 5	0.002133	-0.01404 to 0.01831	No	ns	0.9979					Maximum	0.07022	0.0725	0.0673	0.07223	0.07111	0.1359
							0 vs. 20	-0.0009398	-0.01711 to 0.01524	No	ns	> 0.9999
Brown-Forsythe test							0 vs. 100	0.0002473	-0.01593 to 0.01642	No	ns	> 0.9999					Mean	0.06576	0.05886	0.06363	0.0667	0.06551	0.1318
F (DFn, DFd)	0.8365 (5, 18)						0 vs. 5000	-0.06608	-0.08225 to -0.04990	Yes	****	< 0.0001					Std. Deviation	0.003591	0.01619	0.003227	0.007105	0.004672	0.00487
P value	0.5409																Std. Error of Mean	0.001795	0.008095	0.001614	0.003552	0.002336	0.002435
P value summary	ns
Significantly different standard deviations? (P < 0.05)	No						Test details	Mean 1	Mean 2	Mean Diff.	SE of diff.	n1	n2	t	DF		Lower 95% CI	0.06005	0.0331	0.05849	0.0554	0.05808	0.1241
																	Upper 95% CI	0.07147	0.08462	0.06876	0.07801	0.07295	0.1396
Bartlett's test							0 vs. 1	0.06576	0.05886	0.006901	0.005638	4	4	1.224	18
Bartlett's statistic (corrected)	11.35						0 vs. 5	0.06576	0.06363	0.002133	0.005638	4	4	0.3783	18
P value	0.0449						0 vs. 20	0.06576	0.0667	-0.0009398	0.005638	4	4	0.1667	18
P value summary	*						0 vs. 100	0.06576	0.06551	0.0002473	0.005638	4	4	0.04386	18
Significantly different standard deviations? (P < 0.05)	Yes						0 vs. 5000	0.06576	0.1318	-0.06608	0.005638	4	4	11.72	18
ANOVA table	SS	DF	MS	F (DFn, DFd)	P value
Treatment (between columns)	0.01545	5	0.003091	F (5, 18) = 48.62	P < 0.0001
Residual (within columns)	0.001144	18	6.357e-05
Total	0.0166	23
Model comparison	SS	DF	Probability it is correct
Null H. All population means identical	0.0166	23	0.00%
Alternative H: Distinct population means	0.001144	18	100.00%
Ratio of probabilities			0
Difference in AICc			47.76
Data summary
Number of treatments (columns)	6
Number of values (total)	24
ADP/ATP
Table Analyzed	ED Fig. 1e ADP/ATP						Number of families	1										0	1	5	20	100	5000
							Number of comparisons per family	5									Number of values	4	4	4	4	4	4
ANOVA summary	One-way ANOVA	Ordinary					Alpha	0.05
F	851.1																Minimum	0.1131	0.107	0.1066	0.1111	0.1224	0.3224
P value	< 0.0001						Sidak's multiple comparisons test	Mean Diff.	95% CI of diff.	Significant?	Summary	Adjusted P Value					25% Percentile	0.1135	0.1086	0.1071	0.1112	0.1226	0.324
P value summary	****																Median	0.1163	0.1138	0.109	0.1125	0.1232	0.3296
Are differences among means statistically significant? (P < 0.05)	Yes						0 vs. 1	0.002382	-0.009998 to 0.01476	No	ns	0.9881					75% Percentile	0.1186	0.1189	0.1152	0.1147	0.1269	0.346
R square	0.9958						0 vs. 5	0.005724	-0.006655 to 0.01810	No	ns	0.6748					Maximum	0.1189	0.1205	0.117	0.1152	0.128	0.3512
							0 vs. 20	0.003366	-0.009014 to 0.01575	No	ns	0.9476
Brown-Forsythe test							0 vs. 100	-0.008056	-0.02044 to 0.004324	No	ns	0.3347					Mean	0.1162	0.1138	0.1104	0.1128	0.1242	0.3332
F (DFn, DFd)	0.9672 (5, 18)						0 vs. 5000	-0.2171	-0.2294 to -0.2047	Yes	****	< 0.0001					Std. Deviation	0.002684	0.005481	0.004575	0.001831	0.002571	0.01246
P value	0.4636																Std. Error of Mean	0.001342	0.00274	0.002288	0.0009153	0.001286	0.006231
P value summary	ns
Significantly different standard deviations? (P < 0.05)	No						Test details	Mean 1	Mean 2	Mean Diff.	SE of diff.	n1	n2	t	DF		Lower 95% CI	0.1119	0.105	0.1031	0.1099	0.1201	0.3134
																	Upper 95% CI	0.1204	0.1225	0.1177	0.1157	0.1283	0.353
Bartlett's test							0 vs. 1	0.1162	0.1138	0.002382	0.004315	4	4	0.552	18
Bartlett's statistic (corrected)	13.66						0 vs. 5	0.1162	0.1104	0.005724	0.004315	4	4	1.327	18
P value	0.0179						0 vs. 20	0.1162	0.1128	0.003366	0.004315	4	4	0.78	18
P value summary	*						0 vs. 100	0.1162	0.1242	-0.008056	0.004315	4	4	1.867	18
Significantly different standard deviations? (P < 0.05)	Yes						0 vs. 5000	0.1162	0.3332	-0.2171	0.004315	4	4	50.3	18
ANOVA table	SS	DF	MS	F (DFn, DFd)	P value
Treatment (between columns)	0.1585	5	0.0317	F (5, 18) = 851.1	P < 0.0001
Residual (within columns)	0.0006703	18	3.724e-05
Total	0.1592	23
Model comparison	SS	DF	Probability it is correct
Null H. All population means identical	0.1592	23	0.00%
Alternative H: Distinct population means	0.0006703	18	100.00%
Ratio of probabilities			0
Difference in AICc			114.8
Data summary
Number of treatments (columns)	6
Number of values (total)	24

## Sheet: ED Fig. 1f
ED Fig. 1f
saline	metformin		Table Analyzed	ED Fig. 1f		Table Analyzed	ED Fig. 1f			saline	metformin
3.89609	0.98785								Number of values	37	34
0.742902	2.6859		Column B	metformin		Column B	metformin
1.15099	1.13531		vs.	vs.		vs.	vs.		Minimum	0.3105	0.3162
1.45326	0.997548		Column A	saline		Column A	saline		25% Percentile	0.6492	0.6167
2.28377	0.917673								Median	0.941	0.8326
1.36273	1.32184		Unpaired t test			Mann Whitney test			75% Percentile	1.286	1.264
1.25695	1.26028		P value	0.9114		P value	0.7881		Maximum	3.896	2.686
1.09879	0.697265		P value summary	ns		Exact or approximate P value?	Exact
0.889063	1.18948		Significantly different (P < 0.05)?	No		P value summary	ns		Mean	1.066	1.049
0.70879	1.50818		One- or two-tailed P value?	Two-tailed		Significantly different (P < 0.05)?	No		Std. Deviation	0.6739	0.6202
2.33983	2.35324		t, df	t=0.1117, df=69		One- or two-tailed P value?	Two-tailed		Std. Error of Mean	0.1108	0.1064
1.35035	1.82289					Sum of ranks in column A,B	1356 , 1200
1.18475	0.316169		How big is the difference?			Mann-Whitney U	605		Lower 95% CI	0.8417	0.8328
1.31502	0.405112		Mean of column A	1.066					Upper 95% CI	1.291	1.266
0.531763	0.670946		Mean of column B	1.049		Difference between medians
0.843235	2.2912		Difference between means (B - A) ± SEM	-0.01721 ± 0.1541		Median of column A	0.9410, n=37		Mean ranks	36.65	35.29
1.03265	0.756972		95% confidence interval	-0.3247 to 0.2903		Median of column B	0.8326, n=34
1.17652	0.634244		R squared (eta squared)	0.0001807		Difference: Actual	-0.1085
0.757118	2.54289					Difference: Hodges-Lehmann	-0.0348
0.670735	0.57454		F test to compare variances
0.737962	0.617034		F, DFn, Dfd	1.181, 36, 33
0.537478	0.90818		P value	0.6324
0.69335	0.487217		P value summary	ns
0.941037	0.615611		Significantly different (P < 0.05)?	No
1.48465	1.04673
1.03956	1.27599		Normality of Residuals
0.900201	0.606541		Test name	Statistics	P value	Passed normality test (alpha=0.05)?	P value summary
0.450089	0.694145		Anderson-Darling (A2*)	3.469	<0.0001	No	****
0.432411	0.608379		D'Agostino-Pearson omnibus (K2)	40.53	<0.0001	No	****
1.14146	0.554583		Shapiro-Wilk (W)	0.8223	<0.0001	No	****
0.327418	0.734523		Kolmogorov-Smirnov (distance)	0.1537	0.0003	No	***
0.310477	0.706112
0.627595	0.703462		Data analyzed
1.71186	1.04331		Sample size, column A	37
1.09592			Sample size, column B	34
0.560244
0.418715

## Sheet: ED Fig. 1g
ED Fig. 1g
saline	metformin		Table Analyzed	ED Fig. 1g
18.76	27.84
23.36	27.59		Column B	metformin
25.14	35.1		vs.	vs.
35.62	38.82		Column A	saline
17.04	16.51
29.25	15.38		Unpaired t test
			P value	0.6831
			P value summary	ns
			Significantly different? (P < 0.05)	No
			One- or two-tailed P value?	Two-tailed
			t, df	t=0.4204 df=10
			How big is the difference?
			Mean ± SEM of column A	24.86 ± 2.803 N=6
			Mean ± SEM of column B	26.87 ± 3.879 N=6
			Difference between means	2.012 ± 4.786
			95% confidence interval	-8.651 to 12.67
			R square	0.01736
			F test to compare variances
			F,DFn, Dfd	1.915, 5, 5
			P value	0.4931
			P value summary	ns
			Significantly different? (P < 0.05)	No

## Sheet: ED Fig. 1h
ED Fig. 1h
	hepatic concentrations of metformin						Number of values		Minimum	25% Percentile	Median	75% Percentile	Maximum		Mean	Std. Deviation	Std. Error of Mean		Lower 95% CI of mean	Upper 95% CI of mean
0:00	10.2463	17.1034	12.3304	11.4956	10.7721		5		10.25	10.51	11.5	14.72	17.1		12.39	2.749	1.229		8.976	15.8
2:00	17.73	17.064	8.48316	14.0051	18.983		5		8.483	11.24	17.06	18.36	18.98		15.25	4.205	1.88		10.03	20.47
4:00	22.8659	14.5017	23.28	13.7381	13.0723		5		13.07	13.41	14.5	23.07	23.28		17.49	5.122	2.291		11.13	23.85
6:00	12.1489	4.66868	10.6904	10.6543	12.8761		5		4.669	7.661	10.69	12.51	12.88		10.21	3.24	1.449		6.184	14.23
8:00	12.6531	23.2647	10.5617	8.59893	7.33994		5		7.34	7.969	10.56	17.96	23.26		12.48	6.354	2.842		4.594	20.37
10:00	3.83606	15.1534	6.82745	9.98935	13.376		5		3.836	5.332	9.989	14.26	15.15		9.836	4.634	2.072		4.083	15.59
12:00	7.79279	8.32584	3.42951	9.82292	5.866		5		3.43	4.648	7.793	9.074	9.823		7.047	2.469	1.104		3.982	10.11
14:00	7.22217	5.12102	7.58149	10.3755	3.97167		5		3.972	4.546	7.222	8.979	10.38		6.854	2.469	1.104		3.789	9.92
16:00	10.3092	3.13005	2.90834	10.9918	9.52243		5		2.908	3.019	9.522	10.65	10.99		7.372	4.009	1.793		2.395	12.35
18:00	4.78518	2.50842	2.82315	6.52661	15.3522		5		2.508	2.666	4.785	10.94	15.35		6.399	5.261	2.353		-0.1331	12.93
20:00	5.6714	19.4489	8.84708	8.00379	10.8725		5		5.671	6.838	8.847	15.16	19.45		10.57	5.303	2.371		3.984	17.15
22:00	11.853	11.6898	11.7069	9.10271	18.3111		5		9.103	10.4	11.71	15.08	18.31		12.53	3.428	1.533		8.276	16.79
	serum concentrations of metformin						Number of values		Minimum	25% Percentile	Median	75% Percentile	Maximum		Mean	Std. Deviation	Std. Error of Mean		Lower 95% CI of mean	Upper 95% CI of mean
0:00	10.7186	9.77811	12.9889	12.7969	14.7094		5		9.778	10.25	12.8	13.85	14.71		12.2	1.958	0.8757		9.767	14.63
2:00	15.1956	16.3463	9.74536	14.7984	14.2658		5		9.745	12.01	14.8	15.77	16.35		14.07	2.536	1.134		10.92	17.22
4:00	10.0233	9.52647	15.7984	10.5959	12.3872		5		9.526	9.775	10.6	14.09	15.8		11.67	2.55	1.141		8.499	14.83
6:00	16.1368	11.4912	13.2278	13.8635	12.2503		5		11.49	11.87	13.23	15	16.14		13.39	1.782	0.7969		11.18	15.61
8:00	18.2811	28.433	16.2645	14.2646	13.7655		5		13.77	14.02	16.26	23.36	28.43		18.2	5.992	2.68		10.76	25.64
10:00	8.45596	17.8095	11.3266	11.1425	15.8989		5		8.456	9.799	11.33	16.85	17.81		12.93	3.821	1.709		8.182	17.67
12:00	10.7454	11.856	5.0806	10.9885	10.99		5		5.081	7.913	10.99	11.42	11.86		9.932	2.745	1.227		6.524	13.34
14:00	8.40362	8.69939	10.6977	10.1898	4.44207		5		4.442	6.423	8.699	10.44	10.7		8.487	2.46	1.1		5.432	11.54
16:00	5.67303	3.25497	2.60787	7.57109	4.03024		5		2.608	2.931	4.03	6.622	7.571		4.627	2.005	0.8966		2.138	7.117
18:00	6.74113	7.09871	8.02057	5.98855	10.1732		5		5.989	6.365	7.099	9.097	10.17		7.604	1.611	0.7205		5.604	9.605
20:00	4.23114	4.46691	2.97172	6.67122	9.80049		5		2.972	3.601	4.467	8.236	9.8		5.628	2.686	1.201		2.293	8.963
22:00	4.89638	11.6202	7.12458	6.40625	9.35843		5		4.896	5.651	7.125	10.49	11.62		7.881	2.637	1.179		4.607	11.16

## Sheet: ED Fig. 1k
ED Fig. 1k left																ED Fig. 1k right
AMP/ATP							ADP/ATP										ATP					ADP					AMP
saline 10:00	saline 22:00	1 g/L 10:00	1 g/L 22:00	Isc	10 g/L 10:00	10 g/L 22:00	saline 10:00	saline 22:00	1 g/L 10:00	1 g/L 22:00	Isc	10 g/L 10:00	10 g/L 22:00			saline 10:00	5.01058	5.03024	5.02361	5.01397	5.50428	0.835684	0.771873	1.06953	0.806222	1.5714	0.191313	0.218247	0.247083	0.295122	0.335392
0.038182	0.034358	0.039816	0.029246	0.120363	0.073418	0.237018	0.166784	0.100236	0.149306	0.153584	0.614221	0.255652	0.341599			saline 22:00	4.9489	5.83375	5.0144	4.24409	4.44787	0.496056	1.38784	1.2193	1.65066	0.802254	0.170036	0.235335	0.274537	0.24044	0.260169
0.043387	0.04034	0.029865	0.043497	0.119162	0.030598	0.030214	0.153447	0.237899	0.156403	0.207496	0.441333	0.143331	0.199956			1 g/L 10:00	5.35342	4.06006	5.35078	4.7083	4.97106	0.799299	0.635006	1.02199	0.573294	0.842423	0.213152	0.121255	0.175725	0.184225	0.247167
0.049184	0.04745	0.032841	0.050563	0.148477	0.04359	0.035129	0.212901	0.210739	0.190998	0.127672	0.51912	0.153875	0.352231			1 g/L 22:00	4.34216	4.7034	4.38762	5.06198	4.92633	0.666885	0.975939	0.560176	1.34277	1.94716	0.126991	0.204585	0.22185	0.368782	0.423957
0.05886	0.056653	0.039128	0.072853	0.266118	0.066686	0.099822	0.160795	0.388931	0.121762	0.265265	0.217092	0.15665	0.262988			Isc	4.53771	4.70202	4.4595	4.88657	4.43943	2.78716	2.07516	2.31502	1.06083	2.74985	0.546172	0.560301	0.662135	1.3004	1.25329
0.060933	0.058493	0.049721	0.086059	0.282308	0.122122	0.107708	0.285487	0.180368	0.169466	0.395255	0.619416	0.159984	0.329152			10 g/L 10:00	4.87211	4.44375	5.00509	5.07648	4.75525	1.24557	0.636927	0.77016	0.795233	0.760766	0.3577	0.135969	0.218171	0.338533	0.58072
																10 g/L 22:00	4.27329	4.27516	4.664	4.53132	4.77746	1.45975	0.854845	1.6428	1.19168	1.57251	1.01285	0.129171	0.163842	0.452325	0.514571
AMP/ATP
Table Analyzed	ED Fig. 1k left AMP/ATP			Table Analyzed	ED Fig. 1k left ADP/ATP			Number of families	1
Data sets analyzed	A-G							Number of comparisons per family	21
				Kruskal-Wallis test				Alpha	0.05
ANOVA summary	One-way ANOVA	Ordinary		P value	0.0219
F	6.182			Exact or approximate P value?	Approximate			Dunn's multiple comparisons test	Mean rank diff.	Significant?	Summary	Adjusted P Value
P value	0.0003			P value summary	*			saline 10:00 vs. saline 22:00	1.6	No	ns	>0.9999	A-B
P value summary	***			Do the medians vary signif. (P < 0.05)?	Yes			saline 10:00 vs. 1 g/L 10:00	7.2	No	ns	>0.9999	A-C
Significant diff. among means (P < 0.05)?	Yes			Number of groups	7			saline 10:00 vs. 1 g/L 22:00	-0.6	No	ns	>0.9999	A-D
R squared	0.5698			Kruskal-Wallis statistic	14.8			saline 10:00 vs. Isc	-16.2	No	ns	0.261	A-E
								saline 10:00 vs. 10 g/L 10:00	-3.6	No	ns	>0.9999	A-F
Brown-Forsythe test				Data summary				saline 10:00 vs. 10 g/L 22:00	-3.8	No	ns	>0.9999	A-G
F (DFn, DFd)	2.621 (6, 28)			Number of treatments (columns)	7			saline 22:00 vs. 1 g/L 10:00	5.6	No	ns	>0.9999	B-C
P value	0.0382			Number of values (total)	35			saline 22:00 vs. 1 g/L 22:00	-2.2	No	ns	>0.9999	B-D
P value summary	*							saline 22:00 vs. Isc	-17.8	No	ns	0.1265	B-E
Are SDs significantly different (P < 0.05)?	Yes							saline 22:00 vs. 10 g/L 10:00	-5.2	No	ns	>0.9999	B-F
								saline 22:00 vs. 10 g/L 22:00	-5.4	No	ns	>0.9999	B-G
Bartlett's test								1 g/L 10:00 vs. 1 g/L 22:00	-7.8	No	ns	>0.9999	C-D
Bartlett's statistic (corrected)	35.04							1 g/L 10:00 vs. Isc	-23.4	Yes	**	0.0064	C-E
P value	<0.0001							1 g/L 10:00 vs. 10 g/L 10:00	-10.8	No	ns	>0.9999	C-F
P value summary	****							1 g/L 10:00 vs. 10 g/L 22:00	-11	No	ns	>0.9999	C-G
Are SDs significantly different (P < 0.05)?	Yes							1 g/L 22:00 vs. Isc	-15.6	No	ns	0.3376	D-E
								1 g/L 22:00 vs. 10 g/L 10:00	-3	No	ns	>0.9999	D-F
ANOVA table	SS	DF	MS	F (DFn, DFd)	P value			1 g/L 22:00 vs. 10 g/L 22:00	-3.2	No	ns	>0.9999	D-G
Treatment (between columns)	0.08193	6	0.01365	F (6, 28) = 6.182	P=0.0003			Isc vs. 10 g/L 10:00	12.6	No	ns	>0.9999	E-F
Residual (within columns)	0.06185	28	0.002209					Isc vs. 10 g/L 22:00	12.4	No	ns	>0.9999	E-G
Total	0.1438	34						10 g/L 10:00 vs. 10 g/L 22:00	-0.2	No	ns	>0.9999	F-G
Normality of Residuals								Test details	Mean rank 1	Mean rank 2	Mean rank diff.	n1	n2	Z
Test name	Statistics	P value	Passed normality test (alpha=0.05)?	P value summary				saline 10:00 vs. saline 22:00	15.8	14.2	1.6	5	5	0.2469
Anderson-Darling (A2*)	1.622	0.0003	No	***				saline 10:00 vs. 1 g/L 10:00	15.8	8.6	7.2	5	5	1.111
D'Agostino-Pearson omnibus (K2)	11.44	0.0033	No	**				saline 10:00 vs. 1 g/L 22:00	15.8	16.4	-0.6	5	5	0.09258
Shapiro-Wilk (W)	0.8813	0.0013	No	**				saline 10:00 vs. Isc	15.8	32	-16.2	5	5	2.5
Kolmogorov-Smirnov (distance)	0.2228	0.0001	No	***				saline 10:00 vs. 10 g/L 10:00	15.8	19.4	-3.6	5	5	0.5555
								saline 10:00 vs. 10 g/L 22:00	15.8	19.6	-3.8	5	5	0.5864
Data summary								saline 22:00 vs. 1 g/L 10:00	14.2	8.6	5.6	5	5	0.8641
Number of treatments (columns)	7							saline 22:00 vs. 1 g/L 22:00	14.2	16.4	-2.2	5	5	0.3395
Number of values (total)	35							saline 22:00 vs. Isc	14.2	32	-17.8	5	5	2.747
								saline 22:00 vs. 10 g/L 10:00	14.2	19.4	-5.2	5	5	0.8024
								saline 22:00 vs. 10 g/L 22:00	14.2	19.6	-5.4	5	5	0.8332
								1 g/L 10:00 vs. 1 g/L 22:00	8.6	16.4	-7.8	5	5	1.204
								1 g/L 10:00 vs. Isc	8.6	32	-23.4	5	5	3.611
								1 g/L 10:00 vs. 10 g/L 10:00	8.6	19.4	-10.8	5	5	1.666
								1 g/L 10:00 vs. 10 g/L 22:00	8.6	19.6	-11	5	5	1.697
								1 g/L 22:00 vs. Isc	16.4	32	-15.6	5	5	2.407
								1 g/L 22:00 vs. 10 g/L 10:00	16.4	19.4	-3	5	5	0.4629
								1 g/L 22:00 vs. 10 g/L 22:00	16.4	19.6	-3.2	5	5	0.4938
								Isc vs. 10 g/L 10:00	32	19.4	12.6	5	5	1.944
								Isc vs. 10 g/L 22:00	32	19.6	12.4	5	5	1.913
								10 g/L 10:00 vs. 10 g/L 22:00	19.4	19.6	-0.2	5	5	0.03086
ADP/ATP
Table Analyzed	ED Fig. 1k left ADP/ATP			Table Analyzed	ED Fig. 1k left ADP/ATP			Number of families	1
Data sets analyzed	H-N							Number of comparisons per family	21
				Kruskal-Wallis test				Alpha	0.05
ANOVA summary	One-way ANOVA	Ordinary		P value	0.0105
F	7.253			Exact or approximate P value?	Approximate			Dunn's multiple comparisons test	Mean rank diff.	Significant?	Summary	Adjusted P Value
P value	<0.0001			P value summary	*			saline 10:00 vs. saline 22:00	-2	No	ns	>0.9999	H-I
P value summary	****			Do the medians vary signif. (P < 0.05)?	Yes			saline 10:00 vs. 1 g/L 10:00	6.2	No	ns	>0.9999	H-J
Significant diff. among means (P < 0.05)?	Yes			Number of groups	7			saline 10:00 vs. 1 g/L 22:00	-1.4	No	ns	>0.9999	H-K
R squared	0.6085			Kruskal-Wallis statistic	16.68			saline 10:00 vs. Isc	-15.6	No	ns	0.3376	H-L
								saline 10:00 vs. 10 g/L 10:00	4.2	No	ns	>0.9999	H-M
Brown-Forsythe test				Data summary				saline 10:00 vs. 10 g/L 22:00	-9.6	No	ns	>0.9999	H-N
F (DFn, DFd)	1.364 (6, 28)			Number of treatments (columns)	7			saline 22:00 vs. 1 g/L 10:00	8.2	No	ns	>0.9999	I-J
P value	0.2633			Number of values (total)	35			saline 22:00 vs. 1 g/L 22:00	0.6	No	ns	>0.9999	I-K
P value summary	ns							saline 22:00 vs. Isc	-13.6	No	ns	0.753	I-L
Are SDs significantly different (P < 0.05)?	No							saline 22:00 vs. 10 g/L 10:00	6.2	No	ns	>0.9999	I-M
								saline 22:00 vs. 10 g/L 22:00	-7.6	No	ns	>0.9999	I-N
Bartlett's test								1 g/L 10:00 vs. 1 g/L 22:00	-7.6	No	ns	>0.9999	J-K
Bartlett's statistic (corrected)	14.63							1 g/L 10:00 vs. Isc	-21.8	Yes	*	0.0161	J-L
P value	0.0233							1 g/L 10:00 vs. 10 g/L 10:00	-2	No	ns	>0.9999	J-M
P value summary	*							1 g/L 10:00 vs. 10 g/L 22:00	-15.8	No	ns	0.3102	J-N
Are SDs significantly different (P < 0.05)?	Yes							1 g/L 22:00 vs. Isc	-14.2	No	ns	0.5973	K-L
								1 g/L 22:00 vs. 10 g/L 10:00	5.6	No	ns	>0.9999	K-M
ANOVA table	SS	DF	MS	F (DFn, DFd)	P value			1 g/L 22:00 vs. 10 g/L 22:00	-8.2	No	ns	>0.9999	K-N
Treatment (between columns)	0.3725	6	0.06209	F (6, 28) = 7.253	P<0.0001			Isc vs. 10 g/L 10:00	19.8	Yes	*	0.0472	L-M
Residual (within columns)	0.2397	28	0.008561					Isc vs. 10 g/L 22:00	6	No	ns	>0.9999	L-N
Total	0.6122	34						10 g/L 10:00 vs. 10 g/L 22:00	-13.8	No	ns	0.6977	M-N
Normality of Residuals								Test details	Mean rank 1	Mean rank 2	Mean rank diff.	n1	n2	Z
Test name	Statistics	P value	Passed normality test (alpha=0.05)?	P value summary				saline 10:00 vs. saline 22:00	15.4	17.4	-2	5	5	0.3086
Anderson-Darling (A2*)	0.7249	0.0534	Yes	ns				saline 10:00 vs. 1 g/L 10:00	15.4	9.2	6.2	5	5	0.9567
D'Agostino-Pearson omnibus (K2)	5.462	0.0651	Yes	ns				saline 10:00 vs. 1 g/L 22:00	15.4	16.8	-1.4	5	5	0.216
Shapiro-Wilk (W)	0.9385	0.0503	Yes	ns				saline 10:00 vs. Isc	15.4	31	-15.6	5	5	2.407
Kolmogorov-Smirnov (distance)	0.1603	0.0231	No	*				saline 10:00 vs. 10 g/L 10:00	15.4	11.2	4.2	5	5	0.6481
								saline 10:00 vs. 10 g/L 22:00	15.4	25	-9.6	5	5	1.481
Data summary								saline 22:00 vs. 1 g/L 10:00	17.4	9.2	8.2	5	5	1.265
Number of treatments (columns)	7							saline 22:00 vs. 1 g/L 22:00	17.4	16.8	0.6	5	5	0.09258
Number of values (total)	35							saline 22:00 vs. Isc	17.4	31	-13.6	5	5	2.099
								saline 22:00 vs. 10 g/L 10:00	17.4	11.2	6.2	5	5	0.9567
								saline 22:00 vs. 10 g/L 22:00	17.4	25	-7.6	5	5	1.173
								1 g/L 10:00 vs. 1 g/L 22:00	9.2	16.8	-7.6	5	5	1.173
								1 g/L 10:00 vs. Isc	9.2	31	-21.8	5	5	3.364
								1 g/L 10:00 vs. 10 g/L 10:00	9.2	11.2	-2	5	5	0.3086
								1 g/L 10:00 vs. 10 g/L 22:00	9.2	25	-15.8	5	5	2.438
								1 g/L 22:00 vs. Isc	16.8	31	-14.2	5	5	2.191
								1 g/L 22:00 vs. 10 g/L 10:00	16.8	11.2	5.6	5	5	0.8641
								1 g/L 22:00 vs. 10 g/L 22:00	16.8	25	-8.2	5	5	1.265
								Isc vs. 10 g/L 10:00	31	11.2	19.8	5	5	3.055
								Isc vs. 10 g/L 22:00	31	25	6	5	5	0.9258
								10 g/L 10:00 vs. 10 g/L 22:00	11.2	25	-13.8	5	5	2.129

## Sheet: ED Fig. 1l
ED Fig. 1l
	2 g/l met						Number of values		Minimum	25% Percentile	Median	75% Percentile	Maximum		Mean	Std. Deviation	Std. Error of Mean		Lower 95% CI of mean	Upper 95% CI of mean
0:00	16.1486	17.6304	31.7483	27.8994			4		16.15	16.52	22.76	30.79	31.75		23.36	7.655	3.828		11.18	35.54
2:00	23.3233	26.8384	22.7687	20.2768	17.5529		5		17.55	18.91	22.77	25.08	26.84		22.15	3.478	1.555		17.83	26.47
4:00	13.0468	18.7925	23.467	26.7334			4		13.05	14.48	21.13	25.92	26.73		20.51	5.948	2.974		11.05	29.97
6:00	19.6091	23.0734	20.0403	17.4985	28.6259		5		17.5	18.55	20.04	25.85	28.63		21.77	4.319	1.931		16.41	27.13
8:00	21.6928	15.8091	13.1812	19.9826	19.1293		5		13.18	14.5	19.13	20.84	21.69		17.96	3.423	1.531		13.71	22.21
10:00	16.073	15.8087	24.3451	11.5746	13.2188		5		11.57	12.4	15.81	20.21	24.35		16.2	4.919	2.2		10.1	22.31
12:00	17.5366	15.9803	28.1343	18.145	19.4014		5		15.98	16.76	18.14	23.77	28.13		19.84	4.798	2.146		13.88	25.8
14:00	20.2775	12.3873	15.2819	13.8371	18.3641		5		12.39	13.11	15.28	19.32	20.28		16.03	3.245	1.451		12	20.06
16:00	15.9189	24.6444	16.6731	15.6632	7.34492		5		7.345	11.5	15.92	20.66	24.64		16.05	6.128	2.74		8.44	23.66
18:00	13.5362	7.06848	4.00274	12.6826			4		4.003	4.769	9.876	13.32	13.54		9.323	4.562	2.281		2.064	16.58
20:00	20.9445	8.03499	5.65388	22.8345	12.9246		5		5.654	6.844	12.92	21.89	22.83		14.08	7.626	3.411		4.609	23.55
22:00	20.6541	12.0062	15.7226	16.4412	13.0652		5		12.01	12.54	15.72	18.55	20.65		15.58	3.377	1.51		11.39	19.77
	10 g/l met						Number of values		Minimum	25% Percentile	Median	75% Percentile	Maximum		Mean	Std. Deviation	Std. Error of Mean		Lower 95% CI of mean	Upper 95% CI of mean
0:00	172.577	212.516	231.697	169.994	136.577		5		136.6	153.3	172.6	222.1	231.7		184.7	37.62	16.82		138	231.4
2:00	188.532	156.706	137.243	99.3782	120.025		5		99.38	109.7	137.2	172.6	188.5		140.4	34.24	15.31		97.86	182.9
4:00	148.075	169.173	122.983	52.9686	94.7312		5		52.97	73.85	123	158.6	169.2		117.6	45.6	20.39		60.97	174.2
6:00	141.581	185.619	57.2238	180.306	248.347		5		57.22	99.4	180.3	217	248.3		162.6	70.25	31.42		75.38	249.8
8:00	129.718	192.062	212.19	99.9607	207.962		5		99.96	114.8	192.1	210.1	212.2		168.4	50.55	22.61		105.6	231.1
10:00	165.106	209.217	264.044	146.961	156.25		5		147	151.6	165.1	236.6	264		188.3	48.6	21.74		128	248.7
12:00	36.3581	55.0373	56.7975	86.9393	42.6166		5		36.36	39.49	55.04	71.87	86.94		55.55	19.51	8.726		31.32	79.78
14:00	182.662	130.085	218.917	206.823	149.073		5		130.1	139.6	182.7	212.9	218.9		177.5	37.61	16.82		130.8	224.2
16:00	161.155	76.6103	113.403	34.016	209.45		5		34.02	55.31	113.4	185.3	209.4		118.9	68.94	30.83		33.33	204.5
18:00	49.8977	83.1496	62.507	73.2297	36.7351		5		36.74	43.32	62.51	78.19	83.15		61.1	18.4	8.229		38.26	83.95
20:00	24.7201	157.581	163.831	18.1621	50.9475		5		18.16	21.44	50.95	160.7	163.8		83.05	71.98	32.19		-6.326	172.4
22:00	86.2971	90.0725	135.664	138.053	98.0448		5		86.3	88.18	98.04	136.9	138.1		109.6	25.23	11.28		78.3	141

## Sheet: ED Fig. 1m
ED Fig. 1m left				ED Fig. 1m right
2 g/L	5 g/L	8 g/L			AMP/ATP					ADP/ATP
34.0538	61.9073	159.357		2 g/l	0.045647	0.053084	0.064827	0.069043	0.079868	0.246586	0.286009	0.213782	0.288986	0.185087
47.3929	55.9628	160.031		5 g/l	0.082125	0.03814	0.039085	0.060933	0.0688	0.217319	0.242709	0.188381	0.200041	0.176991
36.1209	88.2108	168.99		8 gl/	0.045936	0.082028	0.049794	0.029029	0.065553	0.165006	0.249769	0.194409	0.174284	0.232672
34.5894	51.3397	159.703
32.2001	69.6195	159.839		AMP/ATP
				Table Analyzed	ED Fig. 1m AMP/ATP right						Number of families	1
				Data sets analyzed	A-C						Number of comparisons per family	3
											Alpha	0.05
				ANOVA summary	One-way ANOVA	Ordinary
				F	0.2562						Tukey's multiple comparisons test	Mean Diff.	95.00% CI of diff.	Below threshold?	Summary	Adjusted P Value
				P value	0.7781						2 g/ L met vs. 5 g/l	0.004677	-0.02537 to 0.03473	No	ns	0.91	A-B
				P value summary	ns						2 g/ L met vs. 8 g/l	0.008026	-0.02202 to 0.03808	No	ns	0.7609	A-C
				Significant diff. among means (P < 0.05)?	No						5 g/l vs. 8 g/l	0.003349	-0.02670 to 0.03340	No	ns	0.9526	B-C
				R squared	0.04095
											Test details	Mean 1	Mean 2	Mean Diff.	SE of diff.	n1	n2	q	DF
				Brown-Forsythe test							2 g/ L met vs. 5 g/l	0.06249	0.05782	0.004677	0.01126	5	5	0.5873	12
				F (DFn, DFd)	0.3142 (2, 12)						2 g/ L met vs. 8 g/l	0.06249	0.05447	0.008026	0.01126	5	5	1.008	12
				P value	0.7362						5 g/l vs. 8 g/l	0.05782	0.05447	0.003349	0.01126	5	5	0.4204	12
				P value summary	ns
				Are SDs significantly different (P < 0.05)?	No
				Bartlett's test
				Bartlett's statistic (corrected)	0.6334
				P value	0.7286
				P value summary	ns
				Are SDs significantly different (P < 0.05)?	No
				ANOVA table	SS	DF	MS	F (DFn, DFd)	P value
				Treatment (between columns)	0.0001625	2	8.125e-05	F (2, 12) = 0.2562	P=0.7781
				Residual (within columns)	0.003806	12	0.0003172
				Total	0.003969	14
				Normality of Residuals
				Test name	Statistics	P value	Passed normality test (alpha=0.05)?	P value summary
				Anderson-Darling (A2*)	0.2073	0.836	Yes	ns
				D'Agostino-Pearson omnibus (K2)	1.228	0.5412	Yes	ns
				Shapiro-Wilk (W)	0.9622	0.7307	Yes	ns
				Kolmogorov-Smirnov (distance)	0.1132	0.1	Yes	ns
				Data summary
				Number of treatments (columns)	3
				Number of values (total)	15
				ADP/ATP
				Table Analyzed	ED Fig. 1m ADP/ATP right						Number of families	1
				Data sets analyzed	D-F						Number of comparisons per family	3
											Alpha	0.05
				ANOVA summary	One-way ANOVA	Ordinary
				F	1.966						Tukey's multiple comparisons test	Mean Diff.	95.00% CI of diff.	Below threshold?	Summary	Adjusted P Value
				P value	0.1826						2 g/ L met vs. 5 g/l	0.039	-0.02308 to 0.1011	No	ns	0.2538	D-E
				P value summary	ns						2 g/ L met vs. 8 g/l	0.04086	-0.02122 to 0.1029	No	ns	0.2256	D-F
				Significant diff. among means (P < 0.05)?	No						5 g/l vs. 8 g/l	0.00186	-0.06023 to 0.06395	No	ns	0.9965	E-F
				R squared	0.2468
											Test details	Mean 1	Mean 2	Mean Diff.	SE of diff.	n1	n2	q	DF
				Brown-Forsythe test							2 g/ L met vs. 5 g/l	0.2441	0.2051	0.039	0.02327	5	5	2.37	12
				F (DFn, DFd)	0.8575 (2, 12)						2 g/ L met vs. 8 g/l	0.2441	0.2032	0.04086	0.02327	5	5	2.483	12
				P value	0.4487						5 g/l vs. 8 g/l	0.2051	0.2032	0.00186	0.02327	5	5	0.113	12
				P value summary	ns
				Are SDs significantly different (P < 0.05)?	No
				Bartlett's test
				Bartlett's statistic (corrected)	1.081
				P value	0.5824
				P value summary	ns
				Are SDs significantly different (P < 0.05)?	No
				ANOVA table	SS	DF	MS	F (DFn, DFd)	P value
				Treatment (between columns)	0.005324	2	0.002662	F (2, 12) = 1.966	P=0.1826
				Residual (within columns)	0.01625	12	0.001354
				Total	0.02157	14
				Normality of Residuals
				Test name	Statistics	P value	Passed normality test (alpha=0.05)?	P value summary
				Anderson-Darling (A2*)	0.3766	0.3641	Yes	ns
				D'Agostino-Pearson omnibus (K2)	2.017	0.3648	Yes	ns
				Shapiro-Wilk (W)	0.934	0.3125	Yes	ns
				Kolmogorov-Smirnov (distance)	0.1396	0.1	Yes	ns
				Data summary
				Number of treatments (columns)	3
				Number of values (total)	15

[truncated: 10 more sheets: ED Fig. 1n, ED Fig. 1o, ED Fig. 1p, ED Fig. 1q, ED Fig. 1r, ED Fig. 1s, ED Fig. 1t, ED Fig. 1u, Fig.1v, Fig.1w]
