# Supplementary material for: Low-dose metformin targets the lysosomal AMPK pathway through PEN2
Source: Nature. 2022 Feb 23;603(7899):159–65. doi: 10.1038/s41586-022-04431-8 (PMC8891018; doi:10.1038/s41586-022-04431-8)
Supplement: Supplementary file 11 — Source Data Extended Data Fig. 2 [file 41586_2022_4431_MOESM11_ESM.xlsx]

## Sheet: ED Fig. 2b
ED Fig. 2b
DMSO	Met-P1	Met-P2		Number of families	1
1.07273	0.793355	0.936256		Number of comparisons per family	2
1.01157	0.816233	1.07335		Alpha	0.05
0.915701	0.836542	0.912206
				Dunnett's multiple comparisons test	Mean Diff.	95.00% CI of diff.	Below threshold?	Summary	Adjusted P Value	A-?
Table Analyzed	ED Fig. 2b			DMSO vs. Met-P1	0.1846	0.02329 to 0.3460	Yes	*	0.0297	B	Met-P1
Data sets analyzed	A-C			DMSO vs. Met-P2	0.02606	-0.1353 to 0.1874	No	ns	0.8604	C	Met-P2
ANOVA summary	One-way ANOVA	Ordinary		Test details	Mean 1	Mean 2	Mean Diff.	SE of diff.	n1	n2	q	DF
F	6.289			DMSO vs. Met-P1	1	0.8154	0.1846	0.05635	3	3	3.276	6
P value	0.0337			DMSO vs. Met-P2	1	0.9739	0.02606	0.05635	3	3	0.4625	6
P value summary	*
Significant diff. among means (P < 0.05)?	Yes
R squared	0.677							DMSO	Met-P1	Met-P2
							Number of values	3	3	3
Brown-Forsythe test
F (DFn, DFd)	0.5694 (2, 6)						Minimum	0.9157	0.7934	0.9122
P value	0.5937						25% Percentile	0.9157	0.7934	0.9122
P value summary	ns						Median	1.012	0.8162	0.9363
Are SDs significantly different (P < 0.05)?	No						75% Percentile	1.073	0.8365	1.073
							Maximum	1.073	0.8365	1.073
Bartlett's test
Bartlett's statistic (corrected)							Mean	1	0.8154	0.9739
P value							Std. Deviation	0.07915	0.02161	0.08693
P value summary							Std. Error of Mean	0.0457	0.01247	0.05019
Are SDs significantly different (P < 0.05)?
							Lower 95% CI	0.8034	0.7617	0.758
ANOVA table	SS	DF	MS	F (DFn, DFd)	P value		Upper 95% CI	1.197	0.869	1.19
Treatment (between columns)	0.05991	2	0.02995	F (2, 6) = 6.289	P=0.0337
Residual (within columns)	0.02858	6	0.004763
Total	0.08848	8
Model comparison	SS	DF	Probability it is correct
Null H. All population means identical	0.08848	8	71.38%
Alternative H: Distinct population means	0.02858	6	28.62%
Ratio of probabilities			2.494
Difference in AICc			-1.828
Normality of Residuals
Test name	Statistics	P value	Passed normality test (alpha=0.05)?	P value summary
Anderson-Darling (A2*)	0.1637	0.9129	Yes	ns
D'Agostino-Pearson omnibus (K2)	0.3209	0.8518	Yes	ns
Shapiro-Wilk (W)	0.9713	0.9057	Yes	ns
Kolmogorov-Smirnov (distance)	0.1394	0.1	Yes	ns
Data summary
Number of treatments (columns)	3
Number of values (total)	9
