# Supplementary material for: Low-dose metformin targets the lysosomal AMPK pathway through PEN2
Source: Nature. 2022 Feb 23;603(7899):159–65. doi: 10.1038/s41586-022-04431-8 (PMC8891018; doi:10.1038/s41586-022-04431-8)
Supplement: Supplementary file 12 — Source Data Extended Data Fig. 3 [file 41586_2022_4431_MOESM12_ESM.xlsx]

## Sheet: ED Fig. 3a
ED Fig. 3a
siGFP saline	siGFP metformin	siPEN2-1 saline	siPEN2-1 metformin	siPEN2-2 saline	siPEN2-2 metformin		Table Analyzed	ED Fig. 3a						Compare column means (main column effect)
0.908701	0.328862	0.855855	0.846167	0.468826	0.690299
1.42656	0.595479	0.880272	0.775601	0.816193	0.459266		Two-way ANOVA	Ordinary						Number of families	1
1.04411	0.277255	1.25462	0.683314	0.645423	1.09139		Alpha	0.05						Number of comparisons per family	15
0.700315	0.249556	0.75492	0.819617	0.841663	1.37593									Alpha	0.05
0.871758	0.345342	0.804237	0.904483	0.830883	0.644836		Source of Variation	% of total variation	P value	P value summary	Significant?
0.747815	0.294273	1.04417	0.781909	0.741764	0.81604		Row Factor	9.936	0.6922	ns	No			Tukey's multiple comparisons test	Mean Diff.	95.00% CI of diff.	Below threshold?	Summary	Adjusted P Value
0.759096	0.384417	0.958282	0.955652	1.10645	1.29641		Column Factor	41.38	<0.0001	****	Yes
0.407579	0.230794	0.763601	0.738264	0.473763	0.847067									siGFP saline vs. siGFP metformin	0.5171	0.2917 to 0.7425	Yes	****	<0.0001
1.27754	0.303325	1.39783	0.701489	0.425019	0.714826		ANOVA table	SS (Type III)	DF	MS	F (DFn, DFd)	P value		siGFP saline vs. siPEN2-1 saline	-0.1303	-0.3496 to 0.08905	No	ns	0.5196
0.98239	0.420154	0.87146	0.880517	1.6537	0.941071		Row Factor	1.451	28	0.05182	F (28, 108) = 0.8421	P=0.6922		siGFP saline vs. siPEN2-1 metformin	0.03681	-0.1825 to 0.2561	No	ns	0.9965
0.882298	0.3228	1.23861	0.749941	1.50321	0.990703		Column Factor	6.042	5	1.208	F (5, 108) = 19.64	P<0.0001		siGFP saline vs. siPEN2-2 saline	-0.1183	-0.3376 to 0.1010	No	ns	0.623
0.682921	0.448009	1.25777	0.962522	0.802102	0.640604		Residual	6.646	108	0.06154				siGFP saline vs. siPEN2-2 metformin	0.1147	-0.1089 to 0.3382	No	ns	0.6726
0.599397	0.359289	0.696588	0.941146	1.52597	1.10901									siGFP metformin vs. siPEN2-1 saline	-0.6474	-0.8633 to -0.4315	Yes	****	<0.0001
1.38187	0.464458	0.912275	0.819847	1.35563	0.688389		Data summary							siGFP metformin vs. siPEN2-1 metformin	-0.4803	-0.6962 to -0.2644	Yes	****	<0.0001
0.777315	0.531856	1.00446	0.972549	0.916372	0.493741		Number of columns (Column Factor)	6						siGFP metformin vs. siPEN2-2 saline	-0.6354	-0.8513 to -0.4195	Yes	****	<0.0001
0.628723	0.293182	1.32393	0.733082	0.778827	0.499455		Number of rows (Row Factor)	29						siGFP metformin vs. siPEN2-2 metformin	-0.4025	-0.6227 to -0.1822	Yes	****	<0.0001
0.684976	0.218042	0.703192	0.781334	1.38803	0.847292		Number of values	142						siPEN2-1 saline vs. siPEN2-1 metformin	0.1671	-0.03652 to 0.3706	No	ns	0.1722
0.789833	0.422019	0.869057	0.835645	1.20961	0.395283									siPEN2-1 saline vs. siPEN2-2 saline	0.01194	-0.1916 to 0.2155	No	ns	>0.9999
1.15836	0.310491	0.876127	1.20502	0.817937	0.539916									siPEN2-1 saline vs. siPEN2-2 metformin	0.2449	0.03227 to 0.4575	Yes	*	0.0142
0.760996	0.383015	1.03697	0.972025	1.43206	0.400472									siPEN2-1 metformin vs. siPEN2-2 saline	-0.1551	-0.3587 to 0.04846	No	ns	0.2414
	0.222383	1.1142	0.616971	1.12458	0.461348									siPEN2-1 metformin vs. siPEN2-2 metformin	0.07784	-0.1348 to 0.2905	No	ns	0.8951
		0.892191	0.961106	0.720202	0.55714									siPEN2-2 saline vs. siPEN2-2 metformin	0.233	0.02033 to 0.4456	Yes	*	0.0231
		1.15226	0.756963	0.625905
		1.07243	0.720558	1.05214
		1.26467	0.70773	1.44522										Test details	Mean 1	Mean 2	Mean Diff.	SE of diff.	N1	N2	q	DF
				1.09712
				1.28892										siGFP saline vs. siGFP metformin	0.8817	0.3646	0.5171	0.07769	20	21	9.413	108
				1.18975										siGFP saline vs. siPEN2-1 saline	0.8817	1.012	-0.1303	0.07558	20	25	2.437	108
				0.722747										siGFP saline vs. siPEN2-1 metformin	0.8817	0.8449	0.03681	0.07558	20	25	0.6888	108
														siGFP saline vs. siPEN2-2 saline	0.8817	1	-0.1183	0.07558	20	29	2.214	108
														siGFP saline vs. siPEN2-2 metformin	0.8817	0.767	0.1147	0.07705	20	22	2.104	108
														siGFP metformin vs. siPEN2-1 saline	0.3646	1.012	-0.6474	0.07441	21	25	12.3	108
														siGFP metformin vs. siPEN2-1 metformin	0.3646	0.8449	-0.4803	0.07441	21	25	9.129	108
														siGFP metformin vs. siPEN2-2 saline	0.3646	1	-0.6354	0.07441	21	29	12.08	108
														siGFP metformin vs. siPEN2-2 metformin	0.3646	0.767	-0.4025	0.0759	21	22	7.499	108
														siPEN2-1 saline vs. siPEN2-1 metformin	1.012	0.8449	0.1671	0.07016	25	25	3.367	108
														siPEN2-1 saline vs. siPEN2-2 saline	1.012	1	0.01194	0.07016	25	29	0.2407	108
														siPEN2-1 saline vs. siPEN2-2 metformin	1.012	0.767	0.2449	0.07328	25	22	4.726	108
														siPEN2-1 metformin vs. siPEN2-2 saline	0.8449	1	-0.1551	0.07016	25	29	3.127	108
														siPEN2-1 metformin vs. siPEN2-2 metformin	0.8449	0.767	0.07784	0.07328	25	22	1.502	108
														siPEN2-2 saline vs. siPEN2-2 metformin	1	0.767	0.233	0.07328	29	22	4.496	108

## Sheet: ED Fig. 3c
ED Fig. 3c left										ED Fig. 3c middle										ED Fig. 3c right
saline	metformin		Table Analyzed	3c Hepatocytes			saline	metformin		saline	metformin		Table Analyzed	3c MEFs			saline	metformin		saline	metformin		Table Analyzed	3c HEK293T			saline	metformin
1.12069	0.164819					Number of values	26	31		0.764531	0.978596					Number of values	25	22		1.01743	1.04776					Number of values	30	29
2.15089	0.324485		Column B	metformin						1.2456	1.39674		Column B	metformin						0.480123	1.05589		Column B	metformin
1.20672	0.419956		vs.	vs.		Minimum	0.3837	0.1648		1.0044	1.43745		vs.	vs.		Minimum	0.4104	0.4568		1.25643	0.895914		vs.	vs.		Minimum	0.4801	0.7359
0.461925	0.973383		Column A	saline		25% Percentile	0.7189	0.5926		0.685723	1.14184		Column A	saline		25% Percentile	0.6653	0.7254		1.15275	1.45104		Column A	saline		25% Percentile	0.8812	0.8261
0.732019	1.39235					Median	0.97	0.7748		1.16044	1.22665					Median	1.013	0.9042		0.906811	0.844399					Median	1.028	0.9051
0.909251	1.35364		Unpaired t test			75% Percentile	1.224	1.2		1.06111	1.34129		Unpaired t test			75% Percentile	1.268	1.258		0.895456	0.964711		Unpaired t test			75% Percentile	1.163	1.071
1.27539	1.00442		P value	0.3955		Maximum	2.151	2.231		0.633673	1.51757		P value	0.8071		Maximum	1.71	1.518		0.508197	0.899084		P value	0.5922		Maximum	1.375	1.606
0.783174	1.02913		P value summary	ns						1.71039	1.38802		P value summary	ns						1.37486	0.78013		P value summary	ns
0.79221	0.76303		Significantly different (P < 0.05)?	No		Mean	1	0.9054		1.30228	0.829855		Significantly different (P < 0.05)?	No		Mean	1	0.976		1.166	1.60624		Significantly different (P < 0.05)?	No		Mean	1	0.9696
1.17507	0.592602		One- or two-tailed P value?	Two-tailed		Std. Deviation	0.3949	0.4316		1.28956	0.634017		One- or two-tailed P value?	Two-tailed		Std. Deviation	0.3462	0.3193		1.23554	1.12204		One- or two-tailed P value?	Two-tailed		Std. Deviation	0.227	0.2059
0.745882	1.22361		t, df	t=0.8564, df=55		Std. Error of Mean	0.07745	0.07751		0.603046	0.456769		t, df	t=0.2456, df=45		Std. Error of Mean	0.06923	0.06808		0.994888	1.08538		t, df	t=0.5387, df=57		Std. Error of Mean	0.04144	0.03824
1.3225	0.66515									1.0133	0.735311									1.02649	1.25737
1.46981	1.17206		How big is the difference?			Lower 95% CI	0.8405	0.7471		0.644843	0.695512		How big is the difference?			Lower 95% CI	0.8571	0.8345		1.16217	0.922494		How big is the difference?			Lower 95% CI	0.9152	0.8912
1.18328	0.690646		Mean of column A	1		Upper 95% CI	1.16	1.064		0.971683	0.76877		Mean of column A	1		Upper 95% CI	1.143	1.118		1.33496	1.1714		Mean of column A	1		Upper 95% CI	1.085	1.048
1.3504	2.23132		Mean of column B	0.9054						0.749061	1.07305		Mean of column B	0.976						0.807422	0.905107		Mean of column B	0.9696
0.790457	0.780925		Difference between means (B - A) ± SEM	-0.09458 ± 0.1104						1.2445	0.77156		Difference between means (B - A) ± SEM	-0.02397 ± 0.09761						1.1301	1.13671		Difference between means (B - A) ± SEM	-0.03042 ± 0.05648
1.02518	0.524433		95% confidence interval	-0.3159 to 0.1268						0.526412	0.81946		95% confidence interval	-0.2206 to 0.1726						1.14315	0.982375		95% confidence interval	-0.1435 to 0.08268
1.14182	0.581712		R squared (eta squared)	0.01316						0.569446	1.05316		R squared (eta squared)	0.001338						0.803426	0.735889		R squared (eta squared)	0.005065
1.16559	0.527878									0.410449	0.621128									1.08402	0.893282
0.679604	1.05319		F test to compare variances							0.841661	0.791974		F test to compare variances							1.09117	0.892821		F test to compare variances
1.51133	0.737514		F, DFn, Dfd	1.194, 30, 25						1.03748	1.23075		F, DFn, Dfd	1.175, 24, 21						0.653401	0.936321		F, DFn, Dfd	1.215, 29, 28
0.914806	0.708059		P value	0.6557						1.33687	0.563214		P value	0.7131						0.83825	0.741189		P value	0.6089
0.383658	0.353033		P value summary	ns						1.44496			P value summary	ns						1.18576	0.830268		P value summary	ns
0.50696	0.746584		Significantly different (P < 0.05)?	No						1.242			Significantly different (P < 0.05)?	No						1.17959	0.928815		Significantly different (P < 0.05)?	No
0.612542	1.48858									1.50657										1.06465	0.822015
0.588898	0.774845		Model comparison	SS	DF	Probability it is correct							Model comparison	SS	DF	Probability it is correct				0.954622	0.775049		Model comparison	SS	DF	Probability it is correct
	1.20012		Null H. Population means identical	9.613	56	67.65%							Null H. Population means identical	5.024	46	75.24%				0.610322	0.78812		Null H. Population means identical	2.695	58	72.34%
	1.07666		Alternative H: Distinct population means	9.487	55	32.35%							Alternative H: Distinct population means	5.017	45	24.76%				1.0098	0.779114		Alternative H: Distinct population means	2.681	57	27.66%
	1.53767		Ratio of probabilities			2.091							Ratio of probabilities			3.038				1.02898	0.866772		Ratio of probabilities			2.615
	1.24487		Difference in AICc			-1.476							Difference in AICc			-2.222				0.903247			Difference in AICc			-1.922
	0.731293
			Normality of Residuals										Normality of Residuals										Normality of Residuals
			Test name	Statistics	P value	Passed normality test (alpha=0.05)?	P value summary						Test name	Statistics	P value	Passed normality test (alpha=0.05)?	P value summary						Test name	Statistics	P value	Passed normality test (alpha=0.05)?	P value summary
			Anderson-Darling (A2*)	0.607	0.1094	Yes	ns						Anderson-Darling (A2*)	0.5886	0.1179	Yes	ns						Anderson-Darling (A2*)	0.3477	0.4671	Yes	ns
			D'Agostino-Pearson omnibus (K2)	9.393	0.0091	No	**						D'Agostino-Pearson omnibus (K2)	6.052	0.0485	No	*						D'Agostino-Pearson omnibus (K2)	2.602	0.2723	Yes	ns
			Shapiro-Wilk (W)	0.9519	0.024	No	*						Shapiro-Wilk (W)	0.9657	0.1801	Yes	ns						Shapiro-Wilk (W)	0.9821	0.5327	Yes	ns
			Kolmogorov-Smirnov (distance)	0.1101	0.0826	Yes	ns						Kolmogorov-Smirnov (distance)	0.1178	0.1	Yes	ns						Kolmogorov-Smirnov (distance)	0.0786	0.1	Yes	ns
			Data analyzed										Data analyzed										Data analyzed
			Sample size, column A	26									Sample size, column A	25									Sample size, column A	30
			Sample size, column B	31									Sample size, column B	22									Sample size, column B	29

## Sheet: ED Fig. 3i
ED Fig. 3i left										ED Fig. 3i right
										saline	metformin		Table Analyzed	ED Fig. 3i right			saline	metformin
saline	metformin		Table Analyzed	ED Fig. 3i left			saline	metformin		1.02353	1.176					Number of values	3	3
1.01653	1.10322					Number of values	3	3		1.08482	0.883622		Column B	metformin
0.878646	1.01554		Column B	metformin						0.891645	1.00208		vs.	vs.		Minimum	0.891645	0.883622
1.10482	0.928274		vs.	vs.		Minimum	0.878646	0.928274					Column A	saline		25% Percentile	0.891645	0.883622
			Column A	saline		25% Percentile	0.878646	0.928274								Median	1.02353	1.00208
						Median	1.01653	1.01554					Unpaired t test			75% Percentile	1.08482	1.176
			Unpaired t test			75% Percentile	1.10482	1.10322					P value	0.8504		Maximum	1.08482	1.176
			P value	0.8593		Maximum	1.10482	1.10322					P value summary	ns
			P value summary	ns									Significantly different (P < 0.01)?	No		Mean	1	1.02057
			Significantly different (P < 0.01)?	No		Mean	1	1.01568					One- or two-tailed P value?	Two-tailed		Std. Deviation	0.0987149	0.147063
			One- or two-tailed P value?	Two-tailed		Std. Deviation	0.113989	0.0874741					t, df	t=0.2011085, df=4		Std. Error of Mean	0.0569931	0.0849071
			t, df	t=0.1889827, df=4		Std. Error of Mean	0.0658118	0.0505032
													How big is the difference?			Lower 95% CI	0.434353	0.177876
			How big is the difference?			Lower 95% CI	0.346828	0.514441					Mean of column A	1		Upper 95% CI	1.56565	1.86326
			Mean of column A	1		Upper 95% CI	1.65317	1.51691					Mean of column B	1.02057
			Mean of column B	1.01568									Difference between means (B - A) ± SEM	0.02056567 ± 0.1022616
			Difference between means (B - A) ± SEM	0.01567733 ± 0.08295644									99% confidence interval	-0.4502563 to 0.4913876
			99% confidence interval	-0.3662620 to 0.3976166									R squared (eta squared)	0.0100099
			R squared (eta squared)	0.0088496
													F test to compare variances
			F test to compare variances										F, DFn, Dfd	2.219443, 2, 2
			F, DFn, Dfd	1.698128, 2, 2									P value	0.6212
			P value	0.7413									P value summary	ns
			P value summary	ns									Significantly different (P < 0.01)?	No
			Significantly different (P < 0.01)?	No
													Model comparison	SS	DF	Probability it is correct
			Model comparison	SS	DF	Probability it is correct							Null H. Population means identical	0.063379	5	99.31035%
			Null H. Population means identical	0.0416593	5	99.31275%							Alternative H: Distinct population means	0.0627446	4	0.6896514%
			Alternative H: Distinct population means	0.0412906	4	0.6872487%							Ratio of probabilities			144.001
			Ratio of probabilities			144.508							Difference in AICc			-9.93964
			Difference in AICc			-9.94667
													Normality of Residuals
			Normality of Residuals										Test name	Statistics	P value	Passed normality test (alpha=0.01)?	P value summary
			Test name	Statistics	P value	Passed normality test (alpha=0.01)?	P value summary						Anderson-Darling (A2*)	N too small
			Anderson-Darling (A2*)	N too small									D'Agostino-Pearson omnibus (K2)	N too small
			D'Agostino-Pearson omnibus (K2)	N too small									Shapiro-Wilk (W)	0.963905	0.8493	Yes	ns
			Shapiro-Wilk (W)	0.930424	0.5834	Yes	ns						Kolmogorov-Smirnov (distance)	0.166628	0.1	Yes	ns
			Kolmogorov-Smirnov (distance)	0.166043	0.1	Yes	ns
													Data analyzed
			Data analyzed										Sample size, column A	3
			Sample size, column A	3									Sample size, column B	3
			Sample size, column B	3

## Sheet: ED Fig. 3j
ED Fig. 3j left						ED Fig. 3j middle						ED Fig. 3j right
wt	pen2-/-		Table Analyzed	3j Hepatocytes		wt	pen2-/-		Table Analyzed	Fig. 3j MEFs		wt	pen2-/-		Table Analyzed	Fig. 3j HEK293T
22.9015	22.1242					15.2702	21.2876					14.445	15.3093
21.1935	24.0782		Column F	pen2-/-		20.9528	17.52		Column B	pen2-/-		15.1304	14.1177		Column D	pen2-/-
21.3858	22.2674		vs.	vs.		19.7602	19.7578		vs.	vs.		18.3236	13.9818		vs.	vs.
20.3583	19.2229		Column E	wt		19.1897	20.1956		Column A	wt		13.6827	20.0565		Column C	wt
			Unpaired t test						Unpaired t test						Unpaired t test
			P value	0.6973					P value	0.5623					P value	0.7974
			P value summary	ns					P value summary	ns					P value summary	ns
			Significantly different? (P < 0.05)	No					Significantly different? (P < 0.05)	No					Significantly different? (P < 0.05)	No
			One- or two-tailed P value?	Two-tailed					One- or two-tailed P value?	Two-tailed					One- or two-tailed P value?	Two-tailed
			t, df	t=0.4082 df=6					t, df	t=0.6131 df=6					t, df	t=0.2683 df=6
			How big is the difference?						How big is the difference?						How big is the difference?
			Mean ± SEM of column E	21.46 ± 0.5298 N=4					Mean ± SEM of column A	18.79 ± 1.230 N=4					Mean ± SEM of column C	15.40 ± 1.020 N=4
			Mean ± SEM of column F	21.92 ± 1.004 N=4					Mean ± SEM of column B	19.69 ± 0.7917 N=4					Mean ± SEM of column D	15.87 ± 1.428 N=4
			Difference between means	0.4634 ± 1.135					Difference between means	0.8970 ± 1.463					Difference between means	0.4709 ± 1.755
			95% confidence interval	-2.314 to 3.241					95% confidence interval	-2.683 to 4.477					95% confidence interval	-3.823 to 4.765
			R square	0.02702					R square	0.05895					R square	0.01186
			F test to compare variances						F test to compare variances						F test to compare variances
			F,DFn, Dfd	3.591, 3, 3					F,DFn, Dfd	2.416, 3, 3					F,DFn, Dfd	1.961, 3, 3
			P value	0.3216					P value	0.4878					P value	0.5941
			P value summary	ns					P value summary	ns					P value summary	ns
			Significantly different? (P < 0.05)	No					Significantly different? (P < 0.05)	No					Significantly different? (P < 0.05)	No
