# Supplementary material for: Low-dose metformin targets the lysosomal AMPK pathway through PEN2
Source: Nature. 2022 Feb 23;603(7899):159–65. doi: 10.1038/s41586-022-04431-8 (PMC8891018; doi:10.1038/s41586-022-04431-8)
Supplement: Supplementary file 13 — Source Data Extended Data Fig. 4 [file 41586_2022_4431_MOESM13_ESM.xlsx]

## Sheet: ED Fig. 4b
ED Fig. 4b left			ED Fig. 4b right
WT PEN2/Tubulin	PS1/PS2-/- PEN2/Tubulin		WT PEN2/Tubulin	APH1A/B/C-/- PEN2/Tubulin
0.858997	0.980264		0.820824	0.827731
0.916366	0.952158		0.777981	0.697916
1.20182	0.823823		1.22025	1.24634
1.44126	1.13001		1.08278	1.20948
0.795851	0.714213		1.03809	1.00904
0.785705	0.729603		1.06008	1.06324

## Sheet: ED Fig. 4c
ED Fig. 4c
0.51
0.61
0.58
0.57
0.56
0.6
0.56
0.55
0.54
0.56
0.57
0.53
0.6
0.57
0.58
0.62
0.55
0.65
0.61
0.59

## Sheet: ED Fig. 4f
ED Fig. 4f
WT	ATG5-/-		DMSO	CQ	3-MA	BafA
0.52	0.54		0.59	0.69	0.63	0.77
0.5	0.58		0.53	0.65	0.59	0.5
0.51	0.51		0.6	0.59	0.61	0.63
0.51	0.43		0.63	0.7	0.57	0.6
0.6	0.51		0.61	0.63	0.66	0.6
0.48	0.53		0.63	0.67	0.58	0.61
0.59	0.56		0.58	0.63	0.58	0.74
0.57	0.5		0.57	0.67	0.48	0.72
0.59	0.43		0.62	0.59	0.49	0.71
0.59	0.55		0.46	0.55	0.61	0.49
0.52	0.54		0.6	0.54	0.59	0.7
0.49	0.51		0.59	0.52	0.59	0.54
0.57	0.49		0.61	0.76	0.62	0.61
0.63	0.46		0.71	0.61	0.66	0.5
0.57	0.57		0.64	0.65	0.62	0.6
0.59	0.6		0.77	0.63	0.65	0.55
0.49	0.61		0.48	0.54	0.52	0.65
0.62	0.59		0.51	0.51	0.65	0.68
0.54	0.48		0.68	0.53	0.6	0.38
0.59	0.56		0.39	0.44	0.63	0.38
Table Analyzed	ED Fig. 4f WT ATG5-/-						Table Analyzed	ED Fig. 4f DMSO CQ 3-MA BafA			Number of families	1
											Number of comparisons per family	3
Column B	ATG5-/-						Kruskal-Wallis test				Alpha	0.05
vs.	vs.						P value	0.8997
Column A	WT						Exact or approximate P value?	Approximate			Dunn's multiple comparisons test	Mean rank diff.	Significant?	Summary	Adjusted P Value	A-?
							P value summary	ns			DMSO vs. CQ	-4.925	No	ns	>0.9999	B	CQ
Unpaired t test							Do the medians vary signif. (P < 0.05)?	No			DMSO vs. 3-MA	-1.35	No	ns	>0.9999	C	3-MA
P value	0.108						Number of groups	4			DMSO vs. BafA	-4.025	No	ns	>0.9999	D	BafA
P value summary	ns						Kruskal-Wallis statistic	0.5855
Significantly different (P < 0.01)?	No										Test details	Mean rank 1	Mean rank 2	Mean rank diff.	n1	n2	Z
One- or two-tailed P value?	Two-tailed						Data summary				DMSO vs. CQ	37.93	42.85	-4.925	20	20	0.6713
t, df	t=1.645858, df=38						Number of treatments (columns)	4			DMSO vs. 3-MA	37.93	39.28	-1.35	20	20	0.184
							Number of values (total)	80			DMSO vs. BafA	37.93	41.95	-4.025	20	20	0.5486
How big is the difference?
Mean of column A	0.5535
Mean of column B	0.5275						Table Analyzed	ED Fig. 4f DMSO CQ 3-MA BafA
Difference between means (B - A) ± SEM	-0.02600000 ± 0.01579723						Data sets analyzed	A-D
99% confidence interval	-0.06883511 to 0.01683511
R squared (eta squared)	0.066542						ANOVA summary	One-way ANOVA	Ordinary
							F	0.1072
F test to compare variances							P value	0.9556
F, DFn, Dfd	1.233659, 19, 19						P value summary	ns
P value	0.6518						Significant diff. among means (P < 0.05)?	No
P value summary	ns						R squared	0.004214
Significantly different (P < 0.01)?	No
							Brown-Forsythe test
Model comparison	SS	DF	Probability it is correct				F (DFn, DFd)	2.440 (3, 76)
Null H. Population means identical	0.10159	39	44.86777%				P value	0.0708
Alternative H: Distinct population means	0.09483	38	55.13223%				P value summary	ns
Ratio of probabilities			1.22877				Are SDs significantly different (P < 0.05)?	No
Difference in AICc			0.412029
							Bartlett's test
Normality of Residuals							Bartlett's statistic (corrected)	10.25
Test name	Statistics	P value	Passed normality test (alpha=0.01)?	P value summary			P value	0.0166
Anderson-Darling (A2*)	0.534645	0.1609	Yes	ns			P value summary	*
D'Agostino-Pearson omnibus (K2)	3.65331	0.161	Yes	ns			Are SDs significantly different (P < 0.05)?	Yes
Shapiro-Wilk (W)	0.961006	0.1813	Yes	ns
Kolmogorov-Smirnov (distance)	0.125057	0.1	Yes	ns			ANOVA table	SS	DF	MS	F (DFn, DFd)	P value
							Treatment (between columns)	0.002274	3	0.0007579	F (3, 76) = 0.1072	P=0.9556
Data analyzed							Residual (within columns)	0.5373	76	0.007069
Sample size, column A	20						Total	0.5395	79
Sample size, column B	20
							Normality of Residuals
							Test name	Statistics	P value	Passed normality test (alpha=0.05)?	P value summary
							Anderson-Darling (A2*)	0.8065	0.0353	No	*
							D'Agostino-Pearson omnibus (K2)	3.568	0.168	Yes	ns
							Shapiro-Wilk (W)	0.9729	0.0874	Yes	ns
							Kolmogorov-Smirnov (distance)	0.1207	0.0057	No	**
							Data summary
							Number of treatments (columns)	4
							Number of values (total)	80

## Sheet: ED Fig. 4g
ED Fig. 4g
DMSO	Dynasore	Dyngo-4a	Nystatin	Methyl-β-cyclodextrin	Cytochalasin D
0.41	0.55	0.6	0.59	0.64	0.63
0.57	0.6	0.62	0.59	0.53	0.61
0.63	0.61	0.52	0.52	0.45	0.6
0.57	0.54	0.59	0.5	0.42	0.54
0.58	0.6	0.47	0.5	0.57	0.65
0.64	0.57	0.55	0.55	0.45	0.47
0.48	0.54	0.51	0.59	0.61	0.63
0.64	0.53	0.53	0.55	0.69	0.5
0.52	0.52	0.41	0.48	0.42	0.59
0.56	0.51	0.61	0.49	0.51	0.64
0.58	0.58	0.62	0.59	0.58	0.51
0.56	0.6	0.42	0.48	0.67	0.61
0.56	0.55	0.46	0.61	0.61	0.45
0.5	0.61	0.55	0.48	0.52	0.54
0.59	0.56	0.59	0.47	0.56	0.52
0.57	0.54	0.65	0.64	0.48	0.56
0.55	0.45	0.58	0.54	0.63	0.48
0.56	0.57	0.63	0.6	0.55	0.5
0.47	0.59	0.64	0.53	0.62	0.42
0.53	0.61	0.64	0.54	0.62	0.52
Table Analyzed	ED Fig. 4g		Table Analyzed	ED Fig. 4g			Number of families	1
Data sets analyzed	A-F						Number of comparisons per family	5
			Brown-Forsythe ANOVA test				Alpha	0.05
ANOVA summary	One-way ANOVA	Ordinary	F* (DFn, DFd)	0.2604 (5.000, 96.88)
F	0.2604		P value	0.9336			Dunnett's T3 multiple comparisons test	Mean Diff.	95.00% CI of diff.	Below threshold?	Summary	Adjusted P Value	A-?
P value	0.9338		P value summary	ns			DMSO vs. Dynasore	-0.008	-0.05505 to 0.03905	No	ns	0.9905	B	Dynasore
P value summary	ns		Significant diff. among means (P < 0.05)?	No			DMSO vs. Dyngo-4a	-0.006	-0.06845 to 0.05645	No	ns	0.9994	C	Dyngo-4a
Significant diff. among means (P < 0.05)?	No						DMSO vs. Nystatin	0.0115	-0.03964 to 0.06264	No	ns	0.9683	D	Nystatin
R squared	0.01129		Welch's ANOVA test				DMSO vs. Methyl-β-cyclodextrin	-0.003	-0.06986 to 0.06386	No	ns	>0.9999	E	Methyl-β-cyclodextrin
			W (DFn, DFd)	0.3816 (5.000, 52.69)			DMSO vs. Cytochalasin D	0.005	-0.05435 to 0.06435	No	ns	0.9997	F	Cytochalasin D
Brown-Forsythe test			P value	0.8591
F (DFn, DFd)	2.523 (5, 114)		P value summary	ns			Test details	Mean 1	Mean 2	Mean Diff.	SE of diff.	n1	n2	t	DF
P value	0.0332		Significant diff. among means (P < 0.05)?	No			DMSO vs. Dynasore	0.5535	0.5615	-0.008	0.01575	20	20	0.5078	34.55
P value summary	*						DMSO vs. Dyngo-4a	0.5535	0.5595	-0.006	0.02095	20	20	0.2864	35.67
Are SDs significantly different (P < 0.05)?	Yes		Data summary				DMSO vs. Nystatin	0.5535	0.542	0.0115	0.01721	20	20	0.6681	37.61
			Number of treatments (columns)	6			DMSO vs. Methyl-β-cyclodextrin	0.5535	0.5565	-0.003	0.02234	20	20	0.1343	33.94
Bartlett's test			Number of values (total)	120			DMSO vs. Cytochalasin D	0.5535	0.5485	0.005	0.01994	20	20	0.2507	36.82
Bartlett's statistic (corrected)	11.24
P value	0.0468
P value summary	*
Are SDs significantly different (P < 0.05)?	Yes
ANOVA table	SS	DF	MS	F (DFn, DFd)	P value
Treatment (between columns)	0.005324	5	0.001065	F (5, 114) = 0.2604	P=0.9338
Residual (within columns)	0.4662	114	0.00409
Total	0.4716	119
Normality of Residuals
Test name	Statistics	P value	Passed normality test (alpha=0.05)?	P value summary
Anderson-Darling (A2*)	0.6035	0.1145	Yes	ns
D'Agostino-Pearson omnibus (K2)	3.887	0.1432	Yes	ns
Shapiro-Wilk (W)	0.979	0.0581	Yes	ns
Kolmogorov-Smirnov (distance)	0.07008	0.1	Yes	ns
Data summary
Number of treatments (columns)	6
Number of values (total)	120
