# Supplementary material for: Low-dose metformin targets the lysosomal AMPK pathway through PEN2
Source: Nature. 2022 Feb 23;603(7899):159–65. doi: 10.1038/s41586-022-04431-8 (PMC8891018; doi:10.1038/s41586-022-04431-8)
Supplement: Supplementary file 14 — Source Data Extended Data Fig. 5 [file 41586_2022_4431_MOESM14_ESM.xlsx]

## Sheet: ED Fig. 5a
ED Fig. 5a left												ED Fig. 5a right
												WT + PEN2	NCSTN-/- + PEN2
WT1	PS1-/-PS2-/-	WT2	APH1-/-									0.46	0.4
0.5	0.46	0.48	0.61									0.46	0.38
0.55	0.48	0.52	0.4									0.53	0.5
0.5	0.58	0.53	0.55									0.56	0.44
0.54	0.44	0.54	0.58									0.51	0.36
0.51	0.5	0.53	0.48									0.47	0.48
0.58	0.6	0.5	0.61									0.4	0.48
0.57	0.65	0.57	0.47									0.42	0.48
0.57	0.69	0.55	0.52									0.53	0.55
0.59	0.51	0.47	0.58									0.48	0.47
0.52	0.58	0.6	0.53									0.58	0.69
0.52	0.54	0.52	0.48									0.57	0.67
0.58	0.69	0.51	0.56									0.53	0.49
0.5	0.65	0.45	0.55									0.58	0.56
0.57	0.51	0.59	0.55									0.47	0.5
0.5	0.56	0.56	0.49									0.57	0.41
0.53	0.49	0.51	0.45									0.59	0.59
0.54	0.63	0.47	0.56									0.54	0.37
0.62	0.45	0.53	0.59									0.42	0.57
0.49	0.57	0.52	0.49									0.5	0.4
0.61	0.36	0.5	0.53
Table Analyzed	ED Fig. 5a left WT1 PS1-/-PS2-/-					Table Analyzed	ED Fig. 5a left WT2 APH1-/-					Table Analyzed	ED Fig. 5a right WT + PEN2 NCSTN-/- + PEN2
Column B	PS1-/-PS2-/-					Column D	APH1-/-					Column F	NCSTN-/- + PEN2
vs.	vs.					vs.	vs.					vs.	vs.
Column A	WT1					Column C	WT2					Column E	WT + PEN2
Unpaired t test with Welch's correction						Unpaired t test						Unpaired t test with Welch's correction
P value	0.9097					P value	0.6734					P value	0.4477
P value summary	ns					P value summary	ns					P value summary	ns
Significantly different (P < 0.01)?	No					Significantly different (P < 0.01)?	No					Significantly different (P < 0.01)?	No
One- or two-tailed P value?	Two-tailed					One- or two-tailed P value?	Two-tailed					One- or two-tailed P value?	Two-tailed
Welch-corrected t, df	t=0.1145762, df=26.29226					t, df	t=0.4248347, df=38					Welch-corrected t, df	t=0.7687074, df=31.92792
How big is the difference?						How big is the difference?						How big is the difference?
Mean of column A	0.5445					Mean of column C	0.5225					Mean of column E	0.5085
Mean of column B	0.547					Mean of column D	0.529					Mean of column F	0.4895
Difference between means (B - A) ± SEM	0.002500000 ± 0.02181953					Difference between means (D - C) ± SEM	0.006500000 ± 0.01530007					Difference between means (F - E) ± SEM	-0.01900000 ± 0.02471682
99% confidence interval	-0.05807757 to 0.06307757					99% confidence interval	-0.03498702 to 0.04798702					99% confidence interval	-0.08669615 to 0.04869615
R squared (eta squared)	0.00049905					R squared (eta squared)	0.00472714					R squared (eta squared)	0.0181713
F test to compare variances						F test to compare variances						F test to compare variances
F, DFn, Dfd	5.011464, 19, 19					F, DFn, Dfd	2.028255, 19, 19					F, DFn, Dfd	2.546711, 19, 19
P value	0.001					P value	0.1321					P value	0.0481
P value summary	***					P value summary	ns					P value summary	*
Significantly different (P < 0.01)?	Yes					Significantly different (P < 0.01)?	No					Significantly different (P < 0.01)?	No
Model comparison	SS	DF	Probability it is correct			Model comparison	SS	DF	Probability it is correct			Model comparison	SS	DF	Probability it is correct
Null H. Population means identical	0.180978	39	76.21065%			Null H. Population means identical	0.0893775	39	74.58129%			Null H. Population means identical	0.23576	39	70.3195%
Alternative H: Distinct population means	0.180915	38	23.78935%			Alternative H: Distinct population means	0.088955	38	25.41871%			Alternative H: Distinct population means	0.23215	38	29.6805%
Ratio of probabilities			3.20356			Ratio of probabilities			2.93411			Ratio of probabilities			2.36922
Difference in AICc			-2.32853			Difference in AICc			-2.15281			Difference in AICc			-1.72512
Data analyzed						Normality of Residuals						Data analyzed
Sample size, column A	20					Test name	Statistics	P value	Passed normality test (alpha=0.01)?	P value summary		Sample size, column E	20
Sample size, column B	20					Anderson-Darling (A2*)	0.213812	0.8404	Yes	ns		Sample size, column F	20
						D'Agostino-Pearson omnibus (K2)	0.971894	0.6151	Yes	ns
						Shapiro-Wilk (W)	0.978315	0.6272	Yes	ns
						Kolmogorov-Smirnov (distance)	0.0791263	0.1	Yes	ns
						Data analyzed
						Sample size, column C	20
						Sample size, column D	20

## Sheet: ED Fig. 5b
ED Fig. 5b
Saline	Metformin		Table Analyzed	ED Fig. 5b
0.61	0.48
0.56	0.52		Column B	Metformin
0.55	0.59		vs.	vs.
0.56	0.46		Column A	Saline
0.55	0.52
0.55	0.64		Unpaired t test
0.46	0.52		P value	0.6014
0.62	0.55		P value summary	ns
0.49	0.56		Significantly different (P < 0.01)?	No
0.45	0.47		One- or two-tailed P value?	Two-tailed
0.54	0.62		t, df	t=0.5267209, df=39
0.5	0.46
0.52	0.5		How big is the difference?
0.48	0.5		Mean of column A	0.5355
0.5	0.55		Mean of column B	0.526667
0.45	0.58		Difference between means (B - A) ± SEM	-0.008833333 ± 0.01677042
0.62	0.5		99% confidence interval	-0.05424619 to 0.03657952
0.5	0.56		R squared (eta squared)	0.00706347
0.62	0.49
0.58	0.51		F test to compare variances
	0.48		F, DFn, Dfd	1.218984, 19, 20
			P value	0.6633
			P value summary	ns
			Significantly different (P < 0.01)?	No
			Model comparison	SS	DF	Probability it is correct
			Null H. Population means identical	0.113161	40	73.51897%
			Alternative H: Distinct population means	0.112362	39	26.48103%
			Ratio of probabilities			2.77629
			Difference in AICc			-2.04223
			Normality of Residuals
			Test name	Statistics	P value	Passed normality test (alpha=0.01)?	P value summary
			Anderson-Darling (A2*)	0.426605	0.2998	Yes	ns
			D'Agostino-Pearson omnibus (K2)	2.56904	0.2768	Yes	ns
			Shapiro-Wilk (W)	0.964312	0.2221	Yes	ns
			Kolmogorov-Smirnov (distance)	0.107202	0.1	Yes	ns
			Data analyzed
			Sample size, column A	20
			Sample size, column B	21

## Sheet: ED Fig. 5f
ED Fig. 5f
AMP/ATP
	WT				PEN2 KO
saline	0.0106686	0.00761109	0.00917256	0.0113816	0.0100988	0.0108056	0.012076	0.011323
phenformin	0.0216715	0.0200136	0.0204122	0.0221009	0.0209978	0.0253245	0.024963	0.0210082
buformin	0.0286493	0.0360808	0.0375802	0.0294764	0.0402971	0.0368304	0.0360989	0.0301112
ADP/ATP
	WT				PEN2 KO
saline	0.0903948	0.0837312	0.109982	0.143716	0.112209	0.102167	0.127851	0.128979
phenformin	0.229387	0.195091	0.204189	0.148129	0.186981	0.142665	0.258916	0.196857
buformin	0.292239	0.232869	0.251489	0.288249	0.20507	0.317163	0.284898	0.283313
AMP/ATP										ADP/ATP
Table Analyzed	ED Fig. 5f AMP/ATP									Table Analyzed	ED Fig. 5f ADP/ATP
Two-way ANOVA	Ordinary				n					Two-way ANOVA	Ordinary
Alpha	0.05									Alpha	0.05
Source of Variation	% of total variation	P value	P value summary	Significant?						Source of Variation	% of total variation	P value	P value summary	Significant?
Interaction	0.09381	0.8676	ns	No						Interaction	0.06222	0.9701	ns	No
Row Factor	92.95	< 0.0001	****	Yes						Row Factor	81.34	< 0.0001	****	Yes
Column Factor	1.06	0.0888	ns	No						Column Factor	0.2067	0.6582	ns	No
ANOVA table	SS	DF	MS	F (DFn, DFd)	P value					ANOVA table	SS	DF	MS	F (DFn, DFd)	P value
Interaction	2.326e-06	2	1.163e-06	F (2, 18) = 0.1432	P = 0.8676					Interaction	7.553e-05	2	3.776e-05	F (2, 18) = 0.03045	P = 0.9701
Row Factor	0.002304	2	0.001152	F (2, 18) = 141.8	P < 0.0001					Row Factor	0.09874	2	0.04937	F (2, 18) = 39.80	P < 0.0001
Column Factor	2.628e-05	1	2.628e-05	F (1, 18) = 3.236	P = 0.0888					Column Factor	0.0002509	1	0.0002509	F (1, 18) = 0.2023	P = 0.6582
Residual	0.0001462	18	8.123e-06							Residual	0.02233	18	0.00124
Number of missing values	0									Number of missing values	0
Compare cell means regardless of rows and columns										Compare cell means regardless of rows and columns
Number of families	1									Number of families	1
Number of comparisons per family	15									Number of comparisons per family	15
Alpha	0.05									Alpha	0.05
Tukey's multiple comparisons test	Mean Diff.	95% CI of diff.	Significant?	Summary	Adjusted P Value					Tukey's multiple comparisons test	Mean Diff.	95% CI of diff.	Significant?	Summary	Adjusted P Value
saline:PEN2 KO vs. saline:WT	0.001367	-0.005037 to 0.007772	No	ns	0.9822					saline:PEN2 KO vs. saline:WT	0.01085	-0.06830 to 0.08999	No	ns	0.9977
phenformin:WT vs. saline:WT	0.01134	0.004936 to 0.01775	Yes	***	0.0003					phenformin:WT vs. saline:WT	0.08724	0.008101 to 0.1664	Yes	*	0.026
phenformin:PEN2 KO vs. saline:WT	0.01336	0.006960 to 0.01977	Yes	****	< 0.0001					phenformin:PEN2 KO vs. saline:WT	0.0894	0.01026 to 0.1685	Yes	*	0.0217
buformin:WT vs. saline:WT	0.02324	0.01683 to 0.02964	Yes	****	< 0.0001					buformin:WT vs. saline:WT	0.1593	0.08011 to 0.2384	Yes	****	< 0.0001
buformin:PEN2 KO vs. saline:WT	0.02613	0.01972 to 0.03253	Yes	****	< 0.0001					buformin:PEN2 KO vs. saline:WT	0.1657	0.08651 to 0.2448	Yes	****	< 0.0001
phenformin:WT vs. saline:PEN2 KO	0.009974	0.003569 to 0.01638	Yes	**	0.0012					phenformin:WT vs. saline:PEN2 KO	0.0764	-0.002745 to 0.1555	No	ns	0.0621
phenformin:PEN2 KO vs. saline:PEN2 KO	0.012	0.005593 to 0.01840	Yes	***	0.0002					phenformin:PEN2 KO vs. saline:PEN2 KO	0.07855	-0.0005888 to 0.1577	No	ns	0.0524
buformin:WT vs. saline:PEN2 KO	0.02187	0.01547 to 0.02828	Yes	****	< 0.0001					buformin:WT vs. saline:PEN2 KO	0.1484	0.06927 to 0.2276	Yes	***	0.0002
buformin:PEN2 KO vs. saline:PEN2 KO	0.02476	0.01835 to 0.03116	Yes	****	< 0.0001					buformin:PEN2 KO vs. saline:PEN2 KO	0.1548	0.07567 to 0.2340	Yes	****	< 0.0001
phenformin:PEN2 KO vs. phenformin:WT	0.002024	-0.004381 to 0.008429	No	ns	0.9106					phenformin:PEN2 KO vs. phenformin:WT	0.002156	-0.07699 to 0.08130	No	ns	> 0.9999
buformin:WT vs. phenformin:WT	0.0119	0.005492 to 0.01830	Yes	***	0.0002					buformin:WT vs. phenformin:WT	0.07201	-0.007130 to 0.1512	No	ns	0.0869
buformin:PEN2 KO vs. phenformin:WT	0.01478	0.008380 to 0.02119	Yes	****	< 0.0001					buformin:PEN2 KO vs. phenformin:WT	0.07841	-0.0007301 to 0.1576	No	ns	0.053
buformin:WT vs. phenformin:PEN2 KO	0.009873	0.003469 to 0.01628	Yes	**	0.0014					buformin:WT vs. phenformin:PEN2 KO	0.06986	-0.009285 to 0.1490	No	ns	0.1022
buformin:PEN2 KO vs. phenformin:PEN2 KO	0.01276	0.006356 to 0.01917	Yes	****	< 0.0001					buformin:PEN2 KO vs. phenformin:PEN2 KO	0.07626	-0.002886 to 0.1554	No	ns	0.0627
buformin:PEN2 KO vs. buformin:WT	0.002888	-0.003517 to 0.009292	No	ns	0.7078					buformin:PEN2 KO vs. buformin:WT	0.0064	-0.07274 to 0.08554	No	ns	0.9998
Test details	Mean 1	Mean 2	Mean Diff.	SE of diff.	N1	N2	q	DF		Test details	Mean 1	Mean 2	Mean Diff.	SE of diff.	N1	N2	q	DF
saline:PEN2 KO vs. saline:WT	0.01108	0.009708	0.001367	0.002015	4	4	0.9596	18		saline:PEN2 KO vs. saline:WT	0.1178	0.107	0.01085	0.0249	4	4	0.6159	18
phenformin:WT vs. saline:WT	0.02105	0.009708	0.01134	0.002015	4	4	7.958	18		phenformin:WT vs. saline:WT	0.1942	0.107	0.08724	0.0249	4	4	4.954	18
phenformin:PEN2 KO vs. saline:WT	0.02307	0.009708	0.01336	0.002015	4	4	9.379	18		phenformin:PEN2 KO vs. saline:WT	0.1964	0.107	0.0894	0.0249	4	4	5.077	18
buformin:WT vs. saline:WT	0.03295	0.009708	0.02324	0.002015	4	4	16.31	18		buformin:WT vs. saline:WT	0.2662	0.107	0.1593	0.0249	4	4	9.044	18
buformin:PEN2 KO vs. saline:WT	0.03583	0.009708	0.02613	0.002015	4	4	18.33	18		buformin:PEN2 KO vs. saline:WT	0.2726	0.107	0.1657	0.0249	4	4	9.407	18
phenformin:WT vs. saline:PEN2 KO	0.02105	0.01108	0.009974	0.002015	4	4	6.999	18		phenformin:WT vs. saline:PEN2 KO	0.1942	0.1178	0.0764	0.0249	4	4	4.339	18
phenformin:PEN2 KO vs. saline:PEN2 KO	0.02307	0.01108	0.012	0.002015	4	4	8.419	18		phenformin:PEN2 KO vs. saline:PEN2 KO	0.1964	0.1178	0.07855	0.0249	4	4	4.461	18
buformin:WT vs. saline:PEN2 KO	0.03295	0.01108	0.02187	0.002015	4	4	15.35	18		buformin:WT vs. saline:PEN2 KO	0.2662	0.1178	0.1484	0.0249	4	4	8.428	18
buformin:PEN2 KO vs. saline:PEN2 KO	0.03583	0.01108	0.02476	0.002015	4	4	17.37	18		buformin:PEN2 KO vs. saline:PEN2 KO	0.2726	0.1178	0.1548	0.0249	4	4	8.792	18
phenformin:PEN2 KO vs. phenformin:WT	0.02307	0.02105	0.002024	0.002015	4	4	1.42	18		phenformin:PEN2 KO vs. phenformin:WT	0.1964	0.1942	0.002156	0.0249	4	4	0.1224	18
buformin:WT vs. phenformin:WT	0.03295	0.02105	0.0119	0.002015	4	4	8.349	18		buformin:WT vs. phenformin:WT	0.2662	0.1942	0.07201	0.0249	4	4	4.09	18
buformin:PEN2 KO vs. phenformin:WT	0.03583	0.02105	0.01478	0.002015	4	4	10.37	18		buformin:PEN2 KO vs. phenformin:WT	0.2726	0.1942	0.07841	0.0249	4	4	4.453	18
buformin:WT vs. phenformin:PEN2 KO	0.03295	0.02307	0.009873	0.002015	4	4	6.928	18		buformin:WT vs. phenformin:PEN2 KO	0.2662	0.1964	0.06986	0.0249	4	4	3.967	18
buformin:PEN2 KO vs. phenformin:PEN2 KO	0.03583	0.02307	0.01276	0.002015	4	4	8.955	18		buformin:PEN2 KO vs. phenformin:PEN2 KO	0.2726	0.1964	0.07626	0.0249	4	4	4.331	18
buformin:PEN2 KO vs. buformin:WT	0.03583	0.03295	0.002888	0.002015	4	4	2.026	18		buformin:PEN2 KO vs. buformin:WT	0.2726	0.2662	0.0064	0.0249	4	4	0.3634	18
