# Supplementary material for: Low-dose metformin targets the lysosomal AMPK pathway through PEN2
Source: Nature. 2022 Feb 23;603(7899):159–65. doi: 10.1038/s41586-022-04431-8 (PMC8891018; doi:10.1038/s41586-022-04431-8)
Supplement: Supplementary file 15 — Source Data Extended Data Fig. 6 [file 41586_2022_4431_MOESM15_ESM.xlsx]

## Sheet: ED Fig. 6h
ED Fig. 6h
WT saline	WT metformin	2A saline	2A metformin		Table Analyzed	ED Fig. 6h				WT saline	WT metformin
1.37814	0.49612	0.95133	1.2248						Number of values	20	23
1.35227	0.513498	1.33541	1.03718		Column B	WT metformin
1.17922	0.358481	0.856706	0.897595		vs.	vs.			Minimum	0.625535	0.310105
0.7272	0.470832	0.708886	0.976853		Column A	WT saline			25% Percentile	0.788114	0.438516
0.767362	0.613765	0.944389	1.26365						Median	1.00278	0.49612
1.27261	0.453502	0.892128	1.05023		Unpaired t test with Welch's correction				75% Percentile	1.24722	0.546531
1.08108	0.601668	1.40845	1.12733		P value	< 0.0001			Maximum	1.37814	0.660714
1.00208	0.463767	1.41216	0.64258		P value summary	****
1.00348	0.524701	1.18615	0.817585		Significantly different? (P < 0.01)	Yes			Mean	1	0.491658
1.00551	0.564028	1.20632	1.19445		One- or two-tailed P value?	Two-tailed			Std. Deviation	0.235065	0.0818831
1.31438	0.509338	1.1795	0.610892		Welch-corrected t, df	t=9.198148 df=22.99995			Std. Error of Mean	0.0525622	0.0170738
0.786923	0.660714	0.871568	0.876314
0.830663	0.427494	1.1603	1.23235		How big is the difference?				Lower 95% CI	0.849623	0.443531
0.855262	0.525711	0.873477	1.12067		Mean ± SEM of column A	0.9999999 ± 0.05256222 N=20			Upper 95% CI	1.15038	0.539784
0.849145	0.483256	0.572668	1.42051		Mean ± SEM of column B	0.4916576 ± 0.0170738 N=23
0.775138	0.455891	0.544943	1.34197		Difference between means	-0.5083424 ± 0.05526574
0.791684	0.421535	0.661626	1.42841		99% confidence interval	-0.6634923 to -0.3531925
1.26989	0.522988	1.11977	0.99282		R square	0.786258
0.625535	0.546531	0.929693	0.98522
1.13241	0.394286	1.18452	0.808719		F test to compare variances
	0.551397		1.24553		F,DFn, Dfd	8.241173, 19, 22
	0.310105		1.28447		P value	< 0.0001
	0.438516		1.09397		P value summary	****
					Significantly different? (P < 0.01)	Yes
					Model comparison	SS	DF	Probability it is correct
					Null H. Population means identical	3.96177	42	0.00%
					Alternative H: Distinct population means	1.19737	41	100.00%
					Ratio of probabilities			0
					Difference in AICc			49.137
					Table Analyzed	ED Fig. 6h 2A				2A saline	2A metformin
									Number of values	20	23
					Column D	2A metformin
					vs.	vs.			Minimum	0.544943	0.610892
					Column C	2A saline			25% Percentile	0.860422	0.897595
									Median	0.947859	1.09397
					Unpaired t test				75% Percentile	1.18575	1.24553
					P value	0.3333			Maximum	1.41216	1.42841
					P value summary	ns
					Significantly different (P < 0.01)?	No			Mean	1	1.07279
					One- or two-tailed P value?	Two-tailed			Std. Deviation	0.261247	0.226398
					t, df	t=0.9790190, df=41			Std. Error of Mean	0.0584166	0.0472072
					How big is the difference?				Lower 95% CI	0.832874	0.939722
					Mean of column C	1			Upper 95% CI	1.16713	1.20585
					Mean of column D	1.07279
					Difference between means (D - C) ± SEM	0.07278718 ± 0.07434705
					99% confidence interval	-0.1280377 to 0.2736120
					R squared (eta squared)	0.0228435
					F test to compare variances
					F, DFn, Dfd	1.331555, 19, 22
					P value	0.5153
					P value summary	ns
					Significantly different (P < 0.01)?	No
					Model comparison	SS	DF	Probability it is correct
					Null H. Population means identical	2.48106	42	65.94537%
					Alternative H: Distinct population means	2.42438	41	34.05463%
					Ratio of probabilities			1.93646
					Difference in AICc			-1.32172
					Normality of Residuals
					Test name	Statistics	P value	Passed normality test (alpha=0.01)?	P value summary
					Anderson-Darling (A2*)	0.401937	0.3445	Yes	ns
					D'Agostino-Pearson omnibus (K2)	1.87723	0.3912	Yes	ns
					Shapiro-Wilk (W)	0.965483	0.2192	Yes	ns
					Kolmogorov-Smirnov (distance)	0.109536	0.1	Yes	ns
					Data analyzed
					Sample size, column C	20
					Sample size, column D	23

## Sheet: ED Fig. 6i
ED Fig. 6i upper											ED Fig. 6i lower
PEN2-/- + WT	PEN2-/- + 2A		Table Analyzed	ED Fig. 6i upper				PEN2-/- + WT	PEN2-/- + 2A		PEN2-/- + WT	PEN2-/- + 2A		Table Analyzed	ED Fig. 6i lower				PEN2-/- + WT	PEN2-/- + 2A
0.53	0.49						Number of values	20	20		0.56	0.52						Number of values	20	20
0.46	0.6		Column B	PEN2-/- + 2A							0.54	0.68		Column B	PEN2-/- + 2A
0.55	0.54		vs.	vs.			Minimum	0.45	0.4		0.46	0.68		vs.	vs.			Minimum	0.4	0.44
0.54	0.56		Column A	PEN2-/- + WT			25% Percentile	0.485	0.49		0.53	0.52		Column A	PEN2-/- + WT			25% Percentile	0.46	0.48
0.51	0.56						Median	0.535	0.525		0.53	0.51						Median	0.555	0.515
0.6	0.56		Unpaired t test				75% Percentile	0.6	0.56		0.66	0.51		Unpaired t test				75% Percentile	0.6025	0.5575
0.53	0.49		P value	0.5397			Maximum	0.65	0.69		0.46	0.48		P value	0.6394			Maximum	0.66	0.68
0.45	0.51		P value summary	ns							0.4	0.51		P value summary	ns
0.57	0.4		Significantly different (P < 0.01)?	No			Mean	0.541	0.528		0.58	0.52		Significantly different (P < 0.01)?	No			Mean	0.538	0.527
0.46	0.49		One- or two-tailed P value?	Two-tailed			Std. Deviation	0.0620611	0.0705318		0.62	0.63		One- or two-tailed P value?	Two-tailed			Std. Deviation	0.0763372	0.0708668
0.56	0.5		t, df	t=0.6188261, df=38			Std. Error of Mean	0.0138773	0.0157714		0.45	0.52		t, df	t=0.4722841, df=38			Std. Error of Mean	0.0170695	0.0158463
0.5	0.41										0.41	0.49
0.6	0.5		How big is the difference?				Lower 95% CI	0.501298	0.482879		0.56	0.44		How big is the difference?				Lower 95% CI	0.489165	0.481665
0.46	0.49		Mean of column A	0.541			Upper 95% CI	0.580702	0.573121		0.61	0.46		Mean of column A	0.538			Upper 95% CI	0.586835	0.572335
0.65	0.64		Mean of column B	0.528							0.58	0.56		Mean of column B	0.527
0.6	0.45		Difference between means (B - A) ± SEM	-0.01300000 ± 0.02100752							0.61	0.55		Difference between means (B - A) ± SEM	-0.01100000 ± 0.02329106
0.48	0.69		99% confidence interval	-0.06996309 to 0.04396309							0.55	0.48		99% confidence interval	-0.07415506 to 0.05215506
0.61	0.56		R squared (eta squared)	0.00997698							0.45	0.44		R squared (eta squared)	0.00583554
0.64	0.55										0.64	0.45
0.52	0.57		F test to compare variances								0.56	0.59		F test to compare variances
			F, DFn, Dfd	1.291610, 19, 19										F, DFn, Dfd	1.160344, 19, 19
			P value	0.5825										P value	0.7492
			P value summary	ns										P value summary	ns
			Significantly different (P < 0.01)?	No										Significantly different (P < 0.01)?	No
			Model comparison	SS	DF	Probability it is correct								Model comparison	SS	DF	Probability it is correct
			Null H. Population means identical	0.16939	39	72.5245%								Null H. Population means identical	0.20735	39	74.1565%
			Alternative H: Distinct population means	0.1677	38	27.4755%								Alternative H: Distinct population means	0.20614	38	25.8435%
			Ratio of probabilities			2.63961								Ratio of probabilities			2.86944
			Difference in AICc			-1.94126								Difference in AICc			-2.10824
			Normality of Residuals											Normality of Residuals
			Test name	Statistics	P value	Passed normality test (alpha=0.01)?	P value summary							Test name	Statistics	P value	Passed normality test (alpha=0.01)?	P value summary
			Anderson-Darling (A2*)	0.213828	0.8403	Yes	ns							Anderson-Darling (A2*)	0.33778	0.4864	Yes	ns
			D'Agostino-Pearson omnibus (K2)	0.389502	0.823	Yes	ns							D'Agostino-Pearson omnibus (K2)	0.669881	0.7154	Yes	ns
			Shapiro-Wilk (W)	0.985666	0.8841	Yes	ns							Shapiro-Wilk (W)	0.97418	0.4829	Yes	ns
			Kolmogorov-Smirnov (distance)	0.0666094	0.1	Yes	ns							Kolmogorov-Smirnov (distance)	0.0883521	0.1	Yes	ns
			Data analyzed											Data analyzed
			Sample size, column A	20										Sample size, column A	20
			Sample size, column B	20										Sample size, column B	20
