# Supplementary material for: Low-dose metformin targets the lysosomal AMPK pathway through PEN2
Source: Nature. 2022 Feb 23;603(7899):159–65. doi: 10.1038/s41586-022-04431-8 (PMC8891018; doi:10.1038/s41586-022-04431-8)
Supplement: Supplementary file 16 — Source Data Extended Data Fig. 7 [file 41586_2022_4431_MOESM16_ESM.xlsx]

## Sheet: ED Fig. 7k
ED Fig. 7k
WT saline	WT metformin	ATP6AP1 KO saline	ATP6AP1 KO metformin		Table Analyzed	ED Fig. 7k WT					Table Analyzed	ED Fig. 7k WT				WT saline	WT metformin
0.786562	0.354762	0.784459	1.1027												Number of values	29	26
0.888536	0.361814	0.734932	0.983122		Column B	WT metformin					Column B	WT metformin
0.744779	0.455935	0.860647	0.786046		vs.	vs.					vs.	vs.			Minimum	0.383081	0.173564
0.97952	0.242726	0.978945	0.627778		Column A	WT saline					Column A	WT saline			25% Percentile	0.800898	0.221755
0.655044	0.452291	1.33549	0.937184												Median	0.97952	0.27271
0.812263	0.19027	1.24141	1.27219		Unpaired t test						Mann Whitney test				75% Percentile	1.19414	0.321059
0.383081	0.512894	1.43287	0.876144		P value	<0.0001					P value	< 0.0001			Maximum	1.64539	0.512894
0.806598	0.281402	1.70289	1.01025		P value summary	****					Exact or approximate P value?	Exact
1.29902	0.221897	1.23977	1.14656		Significantly different (P < 0.05)?	Yes					P value summary	****			Mean	1	0.288247
1.39377	0.276508	0.847195	0.77715		One- or two-tailed P value?	Two-tailed					Significantly different? (P < 0.01)	Yes			Std. Deviation	0.285805	0.0856997
0.82704	0.206855	0.82999	0.641553		t, df	t=12.21, df=53					One- or two-tailed P value?	Two-tailed			Std. Error of Mean	0.0530727	0.0168071
1.38158	0.173564	0.997284	0.950109								Sum of ranks in column A,B	1186.000 , 354.0000
1.1964	0.252947	0.630557	0.670944		How big is the difference?						Mann-Whitney U	3			Lower 95% CI	0.853346	0.241398
0.795199	0.29572	1.20036	1.10166		Mean of column A	1									Upper 95% CI	1.14665	0.335096
0.816469	0.221919	0.674196	1.23853		Mean of column B	0.2882					Difference between medians
1.09978	0.22133	0.79576	1.27741		Difference between means (B - A) ± SEM	-0.7118 ± 0.05831					Median of column A	0.97952			Mean ranks	40.8965	13.6154
1.19188	0.218505	0.401651	0.72264		95% confidence interval	-0.8287 to -0.5948					Median of column B	0.27271
1.01681	0.262835	0.595039	0.809117		R squared (eta squared)	0.7376					Difference: Actual	-0.70681
0.984953	0.192978	1.46061	1.17937								Difference: Hodges-Lehmann	-0.673613
1.45828	0.304502	0.960598	1.13102		F test to compare variances
1.11842	0.2825	1.28833	0.669714		F, DFn, Dfd	11.12, 28, 25					Table Analyzed	ED Fig. 7k ATP6AP1 KO				ATP6AP1 KO saline	ATP6AP1 KO metformin
0.999662	0.268912	1.00578	0.904988		P value	<0.0001									Number of values	28	23
0.941861	0.305244	1.03802	0.494152		P value summary	****					Column D	ATP6AP1 KO metformin
0.913185	0.309825	1.4845			Significantly different (P < 0.05)?	Yes					vs.	vs.			Minimum	0.401651	0.494152
0.674462	0.264091	0.686498									Column C	ATP6AP1 KO saline			25% Percentile	0.787218	0.72264
1.64539	0.3622	0.951257			Normality of Residuals										Median	0.969772	0.937184
1.44232		0.795493			Test name	Statistics	P value	Passed normality test (alpha=0.05)?	P value summary		Unpaired t test				75% Percentile	1.241	1.13102
0.762101		1.04548			Anderson-Darling (A2*)	1.309	0.0019	No	**		P value	0.3518			Maximum	1.70289	1.27741
0.985032					D'Agostino-Pearson omnibus (K2)	6.763	0.034	No	*		P value summary	ns
					Shapiro-Wilk (W)	0.9444	0.0131	No	*		Significantly different (P < 0.01)?	No			Mean	1	0.926535
					Kolmogorov-Smirnov (distance)	0.1689	0.0005	No	***		One- or two-tailed P value?	Two-tailed			Std. Deviation	0.311669	0.229206
											t, df	t=0.9400991, df=49			Std. Error of Mean	0.0589	0.0477928
					Data analyzed
					Sample size, column A	29					How big is the difference?				Lower 95% CI	0.836807	0.791819
					Sample size, column B	26					Mean of column C	1			Upper 95% CI	1.16319	1.06125
											Mean of column D	0.926535
											Difference between means (D - C) ± SEM	-0.07346451 ± 0.07814549
											99% confidence interval	-0.2828907 to 0.1359617
											R squared (eta squared)	0.0177169
											F test to compare variances
											F, DFn, Dfd	1.848989, 27, 22
											P value	0.145
											P value summary	ns
											Significantly different (P < 0.01)?	No
											Model comparison	SS	DF	Probability it is correct
											Null H. Population means identical	3.84665	50	66.25074%
											Alternative H: Distinct population means	3.7785	49	33.74926%
											Ratio of probabilities			1.96303
											Difference in AICc			-1.34898
											Normality of Residuals
											Test name	Statistics	P value	Passed salineity test (alpha=0.01)?	P value summary
											Anderson-Darling (A2*)	0.333307	0.5031	Yes	ns
											D'Agostino-Pearson omnibus (K2)	0.841283	0.6566	Yes	ns
											Shapiro-Wilk (W)	0.985022	0.7626	Yes	ns
											Kolmogorov-Smirnov (distance)	0.0860521	0.1	Yes	ns
											Data analyzed
											Sample size, column C	28
											Sample size, column D	23
