# Supplementary material for: Low-dose metformin targets the lysosomal AMPK pathway through PEN2
Source: Nature. 2022 Feb 23;603(7899):159–65. doi: 10.1038/s41586-022-04431-8 (PMC8891018; doi:10.1038/s41586-022-04431-8)
Supplement: Supplementary file 17 — Source Data Extended Data Fig. 8 [file 41586_2022_4431_MOESM17_ESM.xlsx]

## Sheet: ED Fig. 8a
ED Fig. 8a left
ATP6AP1-/- + FL	ATP6AP1-/- + Δ420-440	ATP6AP1-/- + LAMP2TM-ATP6AP1		Table Analyzed	ED Fig. 8a left		Table Analyzed	ED Fig. 8a left		Number of families	1
0.78	1	0.87		Data sets analyzed	A-C					Number of comparisons per family	3
0.76	1.2	0.67					Kruskal-Wallis test			Alpha	0.05
0.67	0.98	0.8		ANOVA summary	One-way ANOVA	Ordinary	P value	0.6351
1.55	0.83	0.71		F	0.3095		Exact or approximate P value?	Approximate		Dunn's multiple comparisons test	Mean rank diff.	Significant?	Summary	Adjusted P Value
1.37	1.47	0.47		P value	0.735		P value summary	ns		ATP6AP1-/- + FL vs. ATP6AP1-/- + Δ420-440	-2.325	No	ns	>0.9999	A-B
0.67	1.54	0.76		P value summary	ns		Do the medians vary signif. (P < 0.05)?	No		ATP6AP1-/- + FL vs. ATP6AP1-/- + LAMP2TM-ATP6AP1	2.925	No	ns	>0.9999	A-C
0.52	0.77	1.13		Significant diff. among means (P < 0.05)?	No		Number of groups	3		ATP6AP1-/- + Δ420-440 vs. ATP6AP1-/- + LAMP2TM-ATP6AP1	5.25	No	ns	>0.9999	B-C
1.04	1.04	1.3		R squared	0.01074		Kruskal-Wallis statistic	0.908
1.21	1.84	1.06								Test details	Mean rank 1	Mean rank 2	Mean rank diff.	n1	n2	Z
0.95	0.92	0.89		Brown-Forsythe test			Data summary			ATP6AP1-/- + FL vs. ATP6AP1-/- + Δ420-440	30.7	33.03	-2.325	20	20	0.4211
1.18	1.11	0.58		F (DFn, DFd)	0.3949 (2, 57)		Number of treatments (columns)	3		ATP6AP1-/- + FL vs. ATP6AP1-/- + LAMP2TM-ATP6AP1	30.7	27.78	2.925	20	20	0.5297
0.57	1.27	0.86		P value	0.6756		Number of values (total)	60		ATP6AP1-/- + Δ420-440 vs. ATP6AP1-/- + LAMP2TM-ATP6AP1	33.03	27.78	5.25	20	20	0.9508
0.73	0.82	0.7		P value summary	ns
0.97	1	0.96		Are SDs significantly different (P < 0.05)?	No
1.12	0.7	1.74
1.34	0.59	0.97		Bartlett's test
1.19	0.89	1.08		Bartlett's statistic (corrected)	0.1303
1.38	1.01	0.91		P value	0.9369
0.76	0.9	1.26		P value summary	ns
1.21	0.99	1.62		Are SDs significantly different (P < 0.05)?	No
				ANOVA table	SS	DF	MS	F (DFn, DFd)	P value
				Treatment (between columns)	0.05913	2	0.02957	F (2, 57) = 0.3095	P=0.7350
				Residual (within columns)	5.445	57	0.09553
				Total	5.504	59
				Normality of Residuals
				Test name	Statistics	P value	Passed normality test (alpha=0.05)?	P value summary
				Anderson-Darling (A2*)	0.6666	0.0778	Yes	ns
				D'Agostino-Pearson omnibus (K2)	5.103	0.078	Yes	ns
				Shapiro-Wilk (W)	0.9587	0.0407	No	*
				Kolmogorov-Smirnov (distance)	0.1127	0.0558	Yes	ns
				Data summary
				Number of treatments (columns)	3
				Number of values (total)	60
ED Fig. 8a right
Saline	conA		Table Analyzed	ED Fig. 8a right
0.940313	0.474726
0.700896	0.578406		Column B	conA
1.25957	0.379251		vs.	vs.
1.02757	0.36113		Column A	Saline
1.03526	0.583225
0.933856	0.492786		Unpaired t test with Welch's correction
0.901018	0.547638		P value	<0.0001
1.18012	0.516094		P value summary	****
0.700305	0.437016		Significantly different (P < 0.01)?	Yes
0.774611	0.446754		One- or two-tailed P value?	Two-tailed
0.677136	0.542515		Welch-corrected t, df	t=10.49741, df=25.22505
1.17307	0.500835
1.19993	0.579699		How big is the difference?
0.779716	0.468769		Mean of column A	1.00024
1.13817	0.606941		Mean of column B	0.500376
1.04781	0.41595		Difference between means (B - A) ± SEM	-0.4998665 ± 0.04761810
1.24299	0.350558		99% confidence interval	-0.6325024 to -0.3672306
1.24716	0.574114		R squared (eta squared)	0.813728
0.916486	0.561538
1.12887	0.589571		F test to compare variances
			F, DFn, Dfd	5.935897, 19, 19
			P value	0.0003
			P value summary	***
			Significantly different (P < 0.01)?	Yes
			Model comparison	SS	DF	Probability it is correct
			Null H. Population means identical	3.36031	39	4.87077e-010%
			Alternative H: Distinct population means	0.861644	38	100%
			Ratio of probabilities			0
			Difference in AICc			52.0955
			Data analyzed
			Sample size, column A	20
			Sample size, column B	20

## Sheet: ED Fig. 8b
ED Fig. 8b
FL saline	FL metformin	del420-440 saline	del420-440 metformin		Table Analyzed	ED Fig. 8b AP1 FL			Table Analyzed	ED Fig. 8b AP1 FL
0.727153	0.300149	1.19036	0.882078
1.35148	0.331148	1.78354	1.12239		Column B	FL metformin			Column B	FL metformin
1.15728	0.283071	1.75395	1.01879		vs.	vs.			vs.	vs.
0.811358	0.28682	1.89351	0.909965		Column A	FL saline			Column A	FL saline
0.718314	0.284696	1.98094	0.619607
1.13807	0.332717	1.13131	0.885026		Unpaired t test				Mann Whitney test
0.689449	0.411779	0.865008	0.913986		P value	<0.0001			P value	< 0.0001
0.813436	0.355915	0.839028	1.31767		P value summary	****			Exact or approximate P value?	Exact
1.79147	0.395982	1.1729	1.40395		Significantly different (P < 0.05)?	Yes			P value summary	****
1.0984	0.34721	0.872517	1.03088		One- or two-tailed P value?	Two-tailed			Significantly different? (P < 0.01)	Yes
1.72507	0.372308	0.638538	1.03838		t, df	t=9.078, df=49			One- or two-tailed P value?	Two-tailed
0.910428	0.3378	0.831767	1.43717						Sum of ranks in column A,B	1049.000 , 277.0000
0.81426	0.315643	0.618595	0.837546		How big is the difference?				Mann-Whitney U	1
0.801892	0.345283	0.42879	0.673613		Mean of column A	0.952
0.793606	0.420842	0.529606	0.835544		Mean of column B	0.3558			Difference between medians
0.89266	0.594128	0.532783	0.998151		Difference between means (B - A) ± SEM	-0.5962 ± 0.06568			Median of column A	0.813848
0.757341	0.398664	0.965155	0.932074		95% confidence interval	-0.7282 to -0.4642			Median of column B	0.345283
0.789881	0.423982	0.749624	0.773612		R squared (eta squared)	0.6271			Difference: Actual	-0.468565
0.864619	0.274707	0.690662	1.13273						Difference: Hodges-Lehmann	-0.494236
0.586869	0.411185	1.35665	1.37574		F test to compare variances
1.33814	0.296349	0.795523	1.47776		F, DFn, Dfd	18.79, 27, 22
1.04758	0.295406	0.406025	1.16271		P value	<0.0001
1.23734	0.366868	0.888627	1.22589		P value summary	****
1.00507		0.926078	1.07084		Significantly different (P < 0.05)?	Yes
0.715532		1.08001	1.13597
0.758037		1.07849			Data analyzed
0.683723					Sample size, column A	28
0.636208					Sample size, column B	23
					Table Analyzed	ED Fig. 8b AP1 del420-440			Table Analyzed	ED Fig. 8b AP1 del420-440
					Column D	del420-440 metformin			Column D	del420-440 metformin
					vs.	vs.			vs.	vs.
					Column C	del420-440 saline			Column C	del420-440 saline
					Unpaired t test				Mann Whitney test
					P value	0.628			P value	0.2053
					P value summary	ns			Exact or approximate P value?	Exact
					Significantly different (P < 0.05)?	No			P value summary	ns
					One- or two-tailed P value?	Two-tailed			Significantly different (P < 0.05)?	No
					t, df	t=0.4876, df=49			One- or two-tailed P value?	Two-tailed
									Sum of ranks in column C,D	608 , 718
					How big is the difference?				Mann-Whitney U	257
					Mean of column C	1
					Mean of column D	1.048			Difference between medians
					Difference between means (D - C) ± SEM	0.04848 ± 0.09943			Median of column C	0.8806, n=26
					95% confidence interval	-0.1513 to 0.2483			Median of column D	1.031, n=25
					R squared (eta squared)	0.004829			Difference: Actual	0.1503
									Difference: Hodges-Lehmann	0.1198
					F test to compare variances
					F, DFn, Dfd	3.581, 25, 24
					P value	0.0026
					P value summary	**
					Significantly different (P < 0.05)?	Yes
					Data analyzed
					Sample size, column C	26
					Sample size, column D	25

## Sheet: ED Fig. 8e
ED Fig. 8e upper											ED Fig. 8e lower
PEN2-/- + WT	PEN2-/- + 20A		Table Analyzed	ED Fig. 8e upper				Saline	ConA		PEN2-/- + WT	PEN2-/- + 20A		Table Analyzed	ED Fig. 8e lower				PEN2-/- + WT	PEN2-/- + 20A
0.67	0.65						Number of values	20	20		0.55	0.54						Number of values	20	20
0.69	0.51		Column B	PEN2-/- + 20A							0.47	0.53		Column B	PEN2-/- + 20A
0.64	0.55		vs.	vs.			Minimum	0.677136	0.350558		0.58	0.56		vs.	vs.			Minimum	0.47	0.48
0.66	0.5		Column A	PEN2-/- + WT			25% Percentile	0.810041	0.439451		0.59	0.52		Column A	PEN2-/- + WT			25% Percentile	0.5225	0.54
0.54	0.69						Median	1.03141	0.508464		0.55	0.59						Median	0.555	0.57
0.49	0.58		Unpaired t test				75% Percentile	1.17836	0.577333		0.5	0.55		Unpaired t test				75% Percentile	0.58	0.61
0.59	0.58		P value	0.5671			Maximum	1.25957	0.606941		0.5	0.61		P value	0.1755			Maximum	0.62	0.64
0.63	0.58		P value summary	ns							0.55	0.54		P value summary	ns
0.59	0.54		Significantly different (P < 0.01)?	No			Mean	1.00024	0.500376		0.62	0.48		Significantly different (P < 0.01)?	No			Mean	0.5515	0.57
0.42	0.5		One- or two-tailed P value?	Two-tailed			Std. Deviation	0.197006	0.0808604		0.58	0.6		One- or two-tailed P value?	Two-tailed			Std. Deviation	0.0377352	0.0465663
0.65	0.47		t, df	t=0.5773364, df=38			Std. Error of Mean	0.0440518	0.0180809		0.56	0.58		t, df	t=1.380372, df=38			Std. Error of Mean	0.00843785	0.0104125
0.43	0.54										0.52	0.63
0.51	0.64		How big is the difference?				Lower 95% CI	0.874213	0.448647		0.59	0.61		How big is the difference?				Lower 95% CI	0.52736	0.54021
0.61	0.63		Mean of column A	0.568			Upper 95% CI	1.12627	0.552104		0.56	0.6		Mean of column A	0.5515			Upper 95% CI	0.57564	0.59979
0.6	0.57		Mean of column B	0.5815							0.6	0.55		Mean of column B	0.57
0.57	0.66		Difference between means (B - A) ± SEM	0.01350000 ± 0.02338325							0.57	0.64		Difference between means (B - A) ± SEM	0.01850000 ± 0.01340218
0.51	0.63		99% confidence interval	-0.04990503 to 0.07690503							0.56	0.62		99% confidence interval	-0.01784078 to 0.05484078
0.61	0.63		R squared (eta squared)	0.00869524							0.53	0.62		R squared (eta squared)	0.0477486
0.51	0.66										0.52	0.54
0.44	0.52		F test to compare variances								0.53	0.49		F test to compare variances
			F, DFn, Dfd	1.648333, 19, 19										F, DFn, Dfd	1.522824, 19, 19
			P value	0.2848										P value	0.3674
			P value summary	ns										P value summary	ns
			Significantly different (P < 0.01)?	No										Significantly different (P < 0.01)?	No
			Model comparison	SS	DF	Probability it is correct								Model comparison	SS	DF	Probability it is correct
			Null H. Population means identical	0.209597	39	73.03711%								Null H. Population means identical	0.0716775	39	54.80134%
			Alternative H: Distinct population means	0.207775	38	26.96289%								Alternative H: Distinct population means	0.068255	38	45.19866%
			Ratio of probabilities			2.7088								Ratio of probabilities			1.21246
			Difference in AICc			-1.99301								Difference in AICc			-0.385294
			Normality of Residuals											Normality of Residuals
			Test name	Statistics	P value	Passed normality test (alpha=0.01)?	P value summary							Test name	Statistics	P value	Passed normality test (alpha=0.01)?	P value summary
			Anderson-Darling (A2*)	0.474417	0.2284	Yes	ns							Anderson-Darling (A2*)	0.367582	0.4144	Yes	ns
			D'Agostino-Pearson omnibus (K2)	3.50108	0.1737	Yes	ns							D'Agostino-Pearson omnibus (K2)	1.60545	0.4481	Yes	ns
			Shapiro-Wilk (W)	0.962729	0.2074	Yes	ns							Shapiro-Wilk (W)	0.968501	0.3223	Yes	ns
			Kolmogorov-Smirnov (distance)	0.117496	0.1	Yes	ns							Kolmogorov-Smirnov (distance)	0.102145	0.1	Yes	ns
			Data analyzed											Data analyzed
			Sample size, column A	20										Sample size, column A	20
			Sample size, column B	20										Sample size, column B	20

## Sheet: ED Fig. 8f
ED Fig. 8f
WT saline	WT metformin	20A saline	20A metformin		Table Analyzed	ED Fig. 8f WT				WT saline	WT metformin
0.575967	0.204595	0.771737	0.562678						Number of values	29	27
0.602196	0.194434	0.663982	0.748714		Column B	WT metformin
0.780427	0.275537	0.881959	1.08177		vs.	vs.			Minimum	0.515993	0.146239
1.19917	0.205355	1.14457	1.04518		Column A	WT saline			25% Percentile	0.745945	0.236062
1.12056	0.267288	0.473938	1.48096						Median	0.965981	0.275537
0.777625	0.292837	0.719595	0.942157		Unpaired t test with Welch's correction				75% Percentile	1.24615	0.346773
0.546696	0.272684	0.910328	0.637609		P value	< 0.0001			Maximum	1.64671	0.480704
0.924125	0.252345	0.800813	0.577484		P value summary	****
0.843658	0.250223	0.862007	0.627328		Significantly different? (P < 0.01)	Yes			Mean	1	0.292931
0.895589	0.271024	1.08369	0.913223		One- or two-tailed P value?	Two-tailed			Std. Deviation	0.320567	0.0841802
0.714265	0.438801	0.728407	0.849641		Welch-corrected t, df	t=11.46109 df=32.11156			Std. Error of Mean	0.0595278	0.0162005
1.00521	0.303598	0.957402	1.5852
0.612201	0.363173	1.12248	1.21396		How big is the difference?				Lower 95% CI	0.835508	0.247915
1.64671	0.324616	1.17988	1.56435		Mean ± SEM of column A	0.9999999 ± 0.05952783 N=29			Upper 95% CI	1.16449	0.337948
1.04546	0.236062	2.07433	1.46736		Mean ± SEM of column B	0.2929314 ± 0.01620049 N=27
1.32972	0.415011	1.72256	1.4053		Difference between means	-0.7070685 ± 0.06169294
1.23191	0.146239	1.6127	1.3071		99% confidence interval	-0.8759767 to -0.5381604
0.965981	0.408689	0.562314	2.09029		R square	0.803561
1.11574	0.174216	0.797116	1.8271
1.31198	0.293426	0.930181	0.983		F test to compare variances
1.37322	0.211888		0.84661		F,DFn, Dfd	14.50167, 28, 26
0.515993	0.346773		1.19857		P value	< 0.0001
0.603073	0.480704		0.931059		P value summary	****
0.906189	0.323779				Significantly different? (P < 0.01)	Yes
1.26039	0.317766
1.1051	0.395239				Model comparison	SS	DF	Probability it is correct
0.907626	0.242845				Null H. Population means identical	10.0519	55	0.00%
1.55044					Alternative H: Distinct population means	3.06162	54	100.00%
1.53279					Ratio of probabilities			0
					Difference in AICc			64.3389
					Table Analyzed	ED Fig. 8f 20A				20A saline	20A metformin
									Number of values	20	23
					Column D	20A metformin
					vs.	vs.			Minimum	0.473938	0.562678
					Column C	20A saline			25% Percentile	0.739239	0.84661
									Median	0.896143	1.04518
					Unpaired t test				75% Percentile	1.13905	1.46736
					P value	0.3187			Maximum	2.07433	2.09029
					P value summary	ns
					Significantly different (P < 0.01)?	No			Mean	1	1.12551
					One- or two-tailed P value?	Two-tailed			Std. Deviation	0.40008	0.412252
					t, df	t=1.009443, df=41			Std. Error of Mean	0.0894606	0.0859605
					How big is the difference?				Lower 95% CI	0.744059	0.883204
					Mean of column C	1			Upper 95% CI	1.25594	1.36781
					Mean of column D	1.12551
					Difference between means (D - C) ± SEM	0.1255061 ± 0.1243320
					99% confidence interval	-0.2103373 to 0.4613495
					R squared (eta squared)	0.0242504
					F test to compare variances
					F, DFn, Dfd	1.061775, 22, 19
					P value	0.9023
					P value summary	ns
					Significantly different (P < 0.01)?	No
					Model comparison	SS	DF	Probability it is correct
					Null H. Population means identical	6.94866	42	65.24631%
					Alternative H: Distinct population means	6.78015	41	34.75369%
					Ratio of probabilities			1.87739
					Difference in AICc			-1.25977
					Normality of Residuals
					Test name	Statistics	P value	Passed normality test (alpha=0.01)?	P value summary
					Anderson-Darling (A2*)	0.894424	0.0204	Yes	*
					D'Agostino-Pearson omnibus (K2)	6.35822	0.0416	Yes	*
					Shapiro-Wilk (W)	0.932031	0.0137	Yes	*
					Kolmogorov-Smirnov (distance)	0.146868	0.0206	Yes	*
					Data analyzed
					Sample size, column C	20
					Sample size, column D	23
