# Supplementary material for: Low-dose metformin targets the lysosomal AMPK pathway through PEN2
Source: Nature. 2022 Feb 23;603(7899):159–65. doi: 10.1038/s41586-022-04431-8 (PMC8891018; doi:10.1038/s41586-022-04431-8)
Supplement: Supplementary file 18 — Source Data Extended Data Fig. 12 [file 41586_2022_4431_MOESM18_ESM.xlsx]

## Sheet: ED Fig. 12b
ED Fig. 12b
	WT							WT + Met							AMPKα-IKO							AMPKα-IKO + Met
0	8.4	9.4	10.6	8.9	10.2	9.5		11.5	9	8.3	10.7	7.8	9	9.4	7.3	12.2	10.7	13.6	10.7	10.5	10.8	9	9.4	7.9	9.2	9.8	11.3	9.4
15	20.8	17.1	21.5	19.2	20.3	19.7		17.8	18.9	18.1	17	16.4	19.9	18.1	18.5	22.3	20.8	24.3	19.8	19.6	20.9	22.5	23.2	17.7	17.3	20.4	19.8	20.7
30	13.8	19	19.3	13.8	10.1	15.2		10.8	11.8	11.5	10	11.4	10.7	12.8	13.3	17	13.2	18.6	13.7	17	15.5	12.8	14.9	15.7	14.4	20.3	11	14.9
60	11.9	19	17.3	10.8	11.2	14		9.9	10.2	11.1	9.6	9.6	10	12.1	11.6	16.3	10.9	15.3	11.5	16.3	13.6	12.4	10.6	11.6	11.9	18	19.8	13
90	9.5	14.7	13	11.9	13.2	12.4		9	8.8	10.6	9.2	10	9.7	10.9	9.7	15	9.1	14.5	10	14.6	12.1	10.1	9.4	9.4	9.5	16	17	11.5
120	6.3	14.2	8.8	9.1	13.6	10.4		8.8	8	8.5	9	9.2	9.1	9.2	8.8	11.2	10.9	10.6	9.6	12.3	10.6	9.4	8.5	9	8.5	12.6	13.7	10.8
Table Analyzed	ED Fig. 12b OGTT							Within each row, compare columns (simple effects within rows)								AUC
																WT	WT + Met	AMPKα-IKO	AMPKα-IKO + Met		Table Analyzed	ED Fig. 12b AUC						Compare column means (main column effect)
Two-way RM ANOVA	Matching: Stacked							Number of families	6							1422	1295	1403	1509
Assume sphericity?	No							Number of comparisons per family	6							1979	1307	1916	1481		Two-way ANOVA	Ordinary						Number of families	1
Alpha	0.05							Alpha	0.05							1877	1371	1453	1443		Alpha	0.05						Number of comparisons per family	6
																1483	1259	1938	1422									Alpha	0.05
Source of Variation	% of total variation	P value	P value summary	Significant?	Geisser-Greenhouse's epsilon			Tukey's multiple comparisons test	Mean Diff.	95.00% CI of diff.	Below threshold?	Summary	Adjusted P Value			1544	1287	1475	2045		Source of Variation	% of total variation	P value	P value summary	Significant?
Time x Column Factor	1.821	0.3533	ns	No												1657	1334	1867	1939		Row Factor	14.95	0.5386	ns	No			Tukey's multiple comparisons test	Mean Diff.	95.00% CI of diff.	Below threshold?	Summary	Adjusted P Value
Time	67.74	<0.0001	****	Yes	0.5862			Row 1									1458	1673	1613		Column Factor	36.41	0.0211	*	Yes
Column Factor	6.695	0.0104	*	Yes				WT vs. WT + Met	0.1143	-1.696 to 1.924	No	ns	0.9973															WT vs. WT + Met	335.9	-1.830 to 673.6	No	ns	0.0515
Subject	10.88	<0.0001	****	Yes				WT vs. AMPKα-IKO	-1.329	-3.862 to 1.205	No	ns	0.3973								ANOVA table	SS (Type III)	DF	MS	F (DFn, DFd)	P value		WT vs. AMPKα-IKO	-8.952	-346.7 to 328.8	No	ns	0.9998
								WT vs. AMPKα-IKO + Met	0.07143	-1.456 to 1.599	No	ns	0.9989								Row Factor	231266	6	38544	F (6, 17) = 0.8668	P=0.5386		WT vs. AMPKα-IKO + Met	30.05	-307.7 to 367.8	No	ns	0.9941
ANOVA table	SS	DF	MS	F (DFn, DFd)	P value			WT + Met vs. AMPKα-IKO	-1.443	-4.102 to 1.216	No	ns	0.397								Column Factor	563049	3	187683	F (3, 17) = 4.221	P=0.0211		WT + Met vs. AMPKα-IKO	-344.9	-665.3 to -24.45	Yes	*	0.0325
Time x Column Factor	49.08	15	3.272	F (15, 115) = 1.112	P=0.3533			WT + Met vs. AMPKα-IKO + Met	-0.04286	-1.915 to 1.829	No	ns	0.9999								Residual	755950	17	44468				WT + Met vs. AMPKα-IKO + Met	-305.9	-626.3 to 14.55	No	ns	0.0642
Time	1825	5	365.1	F (2.931, 67.42) = 124.1	P<0.0001			AMPKα-IKO vs. AMPKα-IKO + Met	1.4	-1.159 to 3.959	No	ns	0.3751															AMPKα-IKO vs. AMPKα-IKO + Met	39	-281.4 to 359.4	No	ns	0.9853
Column Factor	180.4	3	60.13	F (3, 23) = 4.719	P=0.0104																Data summary
Subject	293.1	23	12.74	F (23, 115) = 4.333	P<0.0001			Row 2													Number of columns (Column Factor)	4
Residual	338.2	115	2.941					WT vs. WT + Met	1.738	-0.6364 to 4.113	No	ns	0.174								Number of rows (Row Factor)	7						Test details	Mean 1	Mean 2	Mean Diff.	SE of diff.	N1	N2	q	DF
								WT vs. AMPKα-IKO	-1.119	-4.009 to 1.771	No	ns	0.6591								Number of values	27
Data summary								WT vs. AMPKα-IKO + Met	-0.4619	-3.627 to 2.703	No	ns	0.9698															WT vs. WT + Met	1666	1330	335.9	118.8	6	7	3.998	17
Number of columns (Column Factor)	4							WT + Met vs. AMPKα-IKO	-2.857	-5.460 to -0.2543	Yes	*	0.0312															WT vs. AMPKα-IKO	1666	1675	-8.952	118.8	6	7	0.1066	17
Number of rows (Time)	6							WT + Met vs. AMPKα-IKO + Met	-2.2	-5.144 to 0.7436	No	ns	0.1615															WT vs. AMPKα-IKO + Met	1666	1636	30.05	118.8	6	7	0.3577	17
Number of subjects (Subject)	27							AMPKα-IKO vs. AMPKα-IKO + Met	0.6571	-2.643 to 3.957	No	ns	0.9322															WT + Met vs. AMPKα-IKO	1330	1675	-344.9	112.7	7	7	4.327	17
Number of missing values	0																											WT + Met vs. AMPKα-IKO + Met	1330	1636	-305.9	112.7	7	7	3.837	17
								Row 3																				AMPKα-IKO vs. AMPKα-IKO + Met	1675	1636	39	112.7	7	7	0.4893	17
								WT vs. WT + Met	3.914	-1.294 to 9.123	No	ns	0.1351
								WT vs. AMPKα-IKO	-0.2714	-5.522 to 4.979	No	ns	0.9983
								WT vs. AMPKα-IKO + Met	0.3429	-5.174 to 5.860	No	ns	0.9974
								WT + Met vs. AMPKα-IKO	-4.186	-6.991 to -1.381	Yes	**	0.006
								WT + Met vs. AMPKα-IKO + Met	-3.571	-7.320 to 0.1770	No	ns	0.0614
								AMPKα-IKO vs. AMPKα-IKO + Met	0.6143	-3.459 to 4.688	No	ns	0.9676
								Row 4
								WT vs. WT + Met	3.676	-1.407 to 8.760	No	ns	0.1525
								WT vs. AMPKα-IKO	0.3905	-4.810 to 5.591	No	ns	0.995
								WT vs. AMPKα-IKO + Met	0.1333	-5.695 to 5.962	No	ns	0.9999
								WT + Met vs. AMPKα-IKO	-3.286	-6.360 to -0.2116	Yes	*	0.0368
								WT + Met vs. AMPKα-IKO + Met	-3.543	-8.144 to 1.058	No	ns	0.1342
								AMPKα-IKO vs. AMPKα-IKO + Met	-0.2571	-5.126 to 4.612	No	ns	0.9984
								Row 5
								WT vs. WT + Met	2.707	0.1474 to 5.267	Yes	*	0.0393
								WT vs. AMPKα-IKO	0.3071	-3.333 to 3.947	No	ns	0.9938
								WT vs. AMPKα-IKO + Met	0.6071	-3.810 to 5.025	No	ns	0.9726
								WT + Met vs. AMPKα-IKO	-2.4	-5.746 to 0.9465	No	ns	0.1714
								WT + Met vs. AMPKα-IKO + Met	-2.1	-6.370 to 2.170	No	ns	0.4166
								AMPKα-IKO vs. AMPKα-IKO + Met	0.3	-4.413 to 5.013	No	ns	0.9974
								Row 6
								WT vs. WT + Met	1.571	-2.964 to 6.107	No	ns	0.6196
								WT vs. AMPKα-IKO	-0.1714	-4.650 to 4.307	No	ns	0.9991
								WT vs. AMPKα-IKO + Met	0.04286	-4.562 to 4.648	No	ns	>0.9999
								WT + Met vs. AMPKα-IKO	-1.743	-3.212 to -0.2734	Yes	*	0.0221
								WT + Met vs. AMPKα-IKO + Met	-1.529	-4.245 to 1.187	No	ns	0.314
								AMPKα-IKO vs. AMPKα-IKO + Met	0.2143	-2.566 to 2.995	No	ns	0.9948
								Test details	Mean 1	Mean 2	Mean Diff.	SE of diff.	N1	N2	q	DF
								Row 1
								WT vs. WT + Met	9.5	9.386	0.1143	0.5932	6	7	0.2724	10.15
								WT vs. AMPKα-IKO	9.5	10.83	-1.329	0.798	6	7	2.354	8.316
								WT vs. AMPKα-IKO + Met	9.5	9.429	0.07143	0.5072	6	7	0.1991	10.96
								WT + Met vs. AMPKα-IKO	9.386	10.83	-1.443	0.8775	7	7	2.325	10.56
								WT + Met vs. AMPKα-IKO + Met	9.386	9.429	-0.04286	0.6249	7	7	0.09698	11.33
								AMPKα-IKO vs. AMPKα-IKO + Met	10.83	9.429	1.4	0.8219	7	7	2.409	9.12
								Row 2
								WT vs. WT + Met	19.77	18.03	1.738	0.7645	6	7	3.215	9.229
								WT vs. AMPKα-IKO	19.77	20.89	-1.119	0.9599	6	7	1.649	10.97
								WT vs. AMPKα-IKO + Met	19.77	20.23	-0.4619	1.045	6	7	0.6248	10.61
								WT + Met vs. AMPKα-IKO	18.03	20.89	-2.857	0.8483	7	7	4.763	9.841
								WT + Met vs. AMPKα-IKO + Met	18.03	20.23	-2.2	0.944	7	7	3.296	9.052
								AMPKα-IKO vs. AMPKα-IKO + Met	20.89	20.23	0.6571	1.108	7	7	0.8386	11.77
								Row 3
								WT vs. WT + Met	15.2	11.29	3.914	1.468	6	7	3.771	5.567
								WT vs. AMPKα-IKO	15.2	15.47	-0.2714	1.641	6	7	0.2339	8.033
								WT vs. AMPKα-IKO + Met	15.2	14.86	0.3429	1.795	6	7	0.2701	9.748
								WT + Met vs. AMPKα-IKO	11.29	15.47	-4.186	0.8773	7	7	6.748	8.054
								WT + Met vs. AMPKα-IKO + Met	11.29	14.86	-3.571	1.139	7	7	4.434	7.161
								AMPKα-IKO vs. AMPKα-IKO + Met	15.47	14.86	0.6143	1.355	7	7	0.6411	11.08
								Row 4
								WT vs. WT + Met	14.03	10.36	3.676	1.438	6	7	3.616	5.625
								WT vs. AMPKα-IKO	14.03	13.64	0.3905	1.654	6	7	0.3339	8.688
								WT vs. AMPKα-IKO + Met	14.03	13.9	0.1333	1.931	6	7	0.09766	10.8
								WT + Met vs. AMPKα-IKO	10.36	13.64	-3.286	0.9544	7	7	4.869	7.802
								WT + Met vs. AMPKα-IKO + Met	10.36	13.9	-3.543	1.38	7	7	3.631	6.813
								AMPKα-IKO vs. AMPKα-IKO + Met	13.64	13.9	-0.2571	1.604	7	7	0.2268	10.44
								Row 5
								WT vs. WT + Met	12.45	9.743	2.707	0.7682	6	7	4.984	6.83
								WT vs. AMPKα-IKO	12.45	12.14	0.3071	1.2	6	7	0.362	10.5
								WT vs. AMPKα-IKO + Met	12.45	11.84	0.6071	1.426	6	7	0.6023	9.344
								WT + Met vs. AMPKα-IKO	9.743	12.14	-2.4	1.017	7	7	3.337	7.164
								WT + Met vs. AMPKα-IKO + Met	9.743	11.84	-2.1	1.276	7	7	2.328	6.719
								AMPKα-IKO vs. AMPKα-IKO + Met	12.14	11.84	0.3	1.574	7	7	0.2696	11.35
								Row 6
								WT vs. WT + Met	10.4	8.829	1.571	1.246	6	7	1.784	5.184
								WT vs. AMPKα-IKO	10.4	10.57	-0.1714	1.306	6	7	0.1857	6.181
								WT vs. AMPKα-IKO + Met	10.4	10.36	0.04286	1.465	6	7	0.04138	8.697
								WT + Met vs. AMPKα-IKO	8.829	10.57	-1.743	0.4564	7	7	5.4	7.817
								WT + Met vs. AMPKα-IKO + Met	8.829	10.36	-1.529	0.8052	7	7	2.685	6.54
								AMPKα-IKO vs. AMPKα-IKO + Met	10.57	10.36	0.2143	0.8948	7	7	0.3387	9.216

## Sheet: ED Fig. 12e
ED Fig. 12e
	WT					WT + Met					PEN2-IKO					PEN2-IKO + Met
0	0.37	0.532	0.538	0.552	0.554	0.46	0.532	0.538	0.539	0.552	0.532	0.477	0.494	0.524	0.524	0.524	0.539	0.552	0.554	0.566
15	1.248	1.254	1.261	1.273	1.286	1.352	1.37	1.381	1.766	1.881	1.222	1.222	1.235	1.267	1.273	1.208	1.286	1.286	1.292	1.298
90	0.568	0.581	0.595	0.608	0.621	0.652	0.704	0.752	0.752	0.897	0.532	0.568	0.581	0.621	0.621	0.652	0.554	0.554	0.568	0.657
Table Analyzed	ED Fig. 12e							Within each row, compare columns (simple effects within rows)							AUC
															WT	WT + Met	PEN2-IKO	PEN2-IKO + Met		Table Analyzed	ED Fig. 12e AUC						Compare column means (main column effect)
Two-way RM ANOVA	Matching: Stacked							Number of families	3						80.24	88.74	78.93	82.74
Assume sphericity?	No							Number of comparisons per family	6						82.21	92.04	79.87	82.69		Two-way ANOVA	Ordinary						Number of families	1
Alpha	0.05							Alpha	0.05						83.09	94.38	81.07	82.79		Alpha	0.05						Number of comparisons per family	6
															84.23	111.7	84.23	83.6									Alpha	0.05
Source of Variation	% of total variation	P value	P value summary	Significant?	Geisser-Greenhouse's epsilon			Tukey's multiple comparisons test	Mean Diff.	95.00% CI of diff.	Below threshold?	Summary	Adjusted P Value		85.31	122.4	84.5	87.29		Source of Variation	% of total variation	P value	P value summary	Significant?
Time x Column Factor	1.849	0.0005	***	Yes																Row Factor	18.57	0.0867	ns	No			Tukey's multiple comparisons test	Mean Diff.	95.00% CI of diff.	Below threshold?	Summary	Adjusted P Value
Time	90.98	<0.0001	****	Yes	0.6624			Row 1												Column Factor	60.27	0.0008	***	Yes
Column Factor	3.049	0.0032	**	Yes				WT vs. WT + Met	-0.015	-0.1514 to 0.1214	No	ns	0.9783														WT vs. WT + Met	-18.84	-30.70 to -6.973	Yes	**	0.0024
Subject	2.321	0.011	*	Yes				WT vs. PEN2-IKO	-0.001	-0.1392 to 0.1372	No	ns	>0.9999							ANOVA table	SS (Type III)	DF	MS	F (DFn, DFd)	P value		WT vs. PEN2-IKO	1.296	-10.57 to 13.16	No	ns	0.9876
								WT vs. PEN2-IKO + Met	-0.0378	-0.1780 to 0.1024	No	ns	0.7293							Row Factor	420.6	4	105.1	F (4, 12) = 2.634	P=0.0867		WT vs. PEN2-IKO + Met	-0.806	-12.67 to 11.06	No	ns	0.9969
ANOVA table	SS	DF	MS	F (DFn, DFd)	P value			WT + Met vs. PEN2-IKO	0.014	-0.05090 to 0.07890	No	ns	0.8865							Column Factor	1365	3	455	F (3, 12) = 11.40	P=0.0008		WT + Met vs. PEN2-IKO	20.13	8.269 to 32.00	Yes	**	0.0014
Time x Column Factor	0.1572	6	0.0262	F (6, 32) = 5.476	P=0.0005			WT + Met vs. PEN2-IKO + Met	-0.0228	-0.08659 to 0.04099	No	ns	0.6106							Residual	479	12	39.92				WT + Met vs. PEN2-IKO + Met	18.03	6.167 to 29.89	Yes	**	0.0034
Time	7.735	2	3.868	F (1.325, 21.20) = 808.3	P<0.0001			PEN2-IKO vs. PEN2-IKO + Met	-0.0368	-0.07891 to 0.005309	No	ns	0.0863														PEN2-IKO vs. PEN2-IKO + Met	-2.102	-13.97 to 9.761	No	ns	0.9511
Column Factor	0.2592	3	0.08641	F (3, 16) = 7.008	P=0.0032															Spearman's test for heteroscedasticity
Subject	0.1973	16	0.01233	F (16, 32) = 2.577	P=0.0110			Row 2												Rs of predicted Y vs. |residual|	0.7429
Residual	0.1531	32	0.004785					WT vs. WT + Met	-0.2856	-0.7457 to 0.1745	No	ns	0.1945							P value (one tailed)	<0.0001						Test details	Mean 1	Mean 2	Mean Diff.	SE of diff.	N1	N2	q	DF
								WT vs. PEN2-IKO	0.0206	-0.02278 to 0.06398	No	ns	0.4422							Passed (P > 0.05)?	No
Data summary								WT vs. PEN2-IKO + Met	-0.0096	-0.07453 to 0.05533	No	ns	0.9473														WT vs. WT + Met	83.02	101.9	-18.84	3.996	5	5	6.666	12
Number of columns (Column Factor)	4							WT + Met vs. PEN2-IKO	0.3062	-0.1526 to 0.7650	No	ns	0.1635							Normality of Residuals							WT vs. PEN2-IKO	83.02	81.72	1.296	3.996	5	5	0.4587	12
Number of rows (Time)	3							WT + Met vs. PEN2-IKO + Met	0.276	-0.1804 to 0.7324	No	ns	0.2115							Test name	Statistics	P value	Passed normality test (alpha=0.05)?	P value summary			WT vs. PEN2-IKO + Met	83.02	83.82	-0.806	3.996	5	5	0.2853	12
Number of subjects (Subject)	20							PEN2-IKO vs. PEN2-IKO + Met	-0.0302	-0.09642 to 0.03602	No	ns	0.4788							Anderson-Darling (A2*)	0.5218	0.162	Yes	ns			WT + Met vs. PEN2-IKO	101.9	81.72	20.13	3.996	5	5	7.125	12
Number of missing values	0																			D'Agostino-Pearson omnibus (K2)	3.39	0.1836	Yes	ns			WT + Met vs. PEN2-IKO + Met	101.9	83.82	18.03	3.996	5	5	6.381	12
								Row 3												Shapiro-Wilk (W)	0.9349	0.1915	Yes	ns			PEN2-IKO vs. PEN2-IKO + Met	81.72	83.82	-2.102	3.996	5	5	0.7439	12
								WT vs. WT + Met	-0.1568	-0.3194 to 0.005836	No	ns	0.0566							Kolmogorov-Smirnov (distance)	0.1527	0.1	Yes	ns
								WT vs. PEN2-IKO	0.01	-0.05604 to 0.07604	No	ns	0.952
								WT vs. PEN2-IKO + Met	-0.0024	-0.09461 to 0.08981	No	ns	0.9997							Data summary
								WT + Met vs. PEN2-IKO	0.1668	0.007641 to 0.3260	Yes	*	0.0418							Number of columns (Column Factor)	4
								WT + Met vs. PEN2-IKO + Met	0.1544	-0.005622 to 0.3144	No	ns	0.0578							Number of rows (Row Factor)	5
								PEN2-IKO vs. PEN2-IKO + Met	-0.0124	-0.1077 to 0.08289	No	ns	0.972							Number of values	20
								Test details	Mean 1	Mean 2	Mean Diff.	SE of diff.	N1	N2	q	DF
								Row 1
								WT vs. WT + Met	0.5092	0.5242	-0.015	0.03868	5	5	0.5484	5.668
								WT vs. PEN2-IKO	0.5092	0.5102	-0.001	0.0366	5	5	0.03864	4.717
								WT vs. PEN2-IKO + Met	0.5092	0.547	-0.0378	0.03577	5	5	1.494	4.334
								WT + Met vs. PEN2-IKO	0.5242	0.5102	0.014	0.01948	5	5	1.017	6.827
								WT + Met vs. PEN2-IKO + Met	0.5242	0.547	-0.0228	0.01788	5	5	1.804	5.479
								PEN2-IKO vs. PEN2-IKO + Met	0.5102	0.547	-0.0368	0.01275	5	5	4.083	7.05
								Row 2
								WT vs. WT + Met	1.264	1.55	-0.2856	0.1134	5	5	3.561	4.029
								WT vs. PEN2-IKO	1.264	1.244	0.0206	0.01294	5	5	2.252	6.678
								WT vs. PEN2-IKO + Met	1.264	1.274	-0.0096	0.01799	5	5	0.7546	5.304
								WT + Met vs. PEN2-IKO	1.55	1.244	0.3062	0.1138	5	5	3.807	4.075
								WT + Met vs. PEN2-IKO + Met	1.55	1.274	0.276	0.1144	5	5	3.411	4.173
								PEN2-IKO vs. PEN2-IKO + Met	1.244	1.274	-0.0302	0.01995	5	5	2.14	6.932
								Row 3
								WT vs. WT + Met	0.5946	0.7514	-0.1568	0.04189	5	5	5.294	4.423
								WT vs. PEN2-IKO	0.5946	0.5846	0.01	0.01933	5	5	0.7315	6.263
								WT vs. PEN2-IKO + Met	0.5946	0.597	-0.0024	0.02543	5	5	0.1335	5.237
								WT + Met vs. PEN2-IKO	0.7514	0.5846	0.1668	0.04418	5	5	5.34	5.331
								WT + Met vs. PEN2-IKO + Met	0.7514	0.597	0.1544	0.04717	5	5	4.63	6.409
								PEN2-IKO vs. PEN2-IKO + Met	0.5846	0.597	-0.0124	0.02904	5	5	0.6038	7.242

## Sheet: ED Fig. 12g
ED Fig. 12g
	WT + saline					WT + metformin					PEN2-LKO + saline					PEN2-LKO + metformin
0	0.618	0.718	0.768	0.846	0.877	0.531	0.602	0.633	0.649	0.678	0.744	0.814	0.836	0.857	0.887	0.691	0.705	0.756	0.803	0.825
20	1.86	1.918	1.987	2.111	2.235	1.286	1.401	1.412	1.573	1.618	1.914	2.03	2.099	2.103	2.159	1.786	1.795	1.825	2.114	2.162
90	1.376	1.491	1.62	1.725	1.781	0.831	0.931	0.959	1.15	1.172	1.055	1.317	1.454	1.747	1.785	1.219	1.339	1.463	1.51	1.515
Table Analyzed	ED Fig. 12g							Within each row, compare columns (simple effects within rows)							AUC
															WT + saline	WT + metformin	PEN2-LKO + saline	PEN2-LKO + metformin		Table Analyzed	ED Fig. 12g AUC						Compare column means (main column effect)
Two-way RM ANOVA	Matching: Stacked							Number of families	3						138	92.27	130.5	129.9
Assume sphericity?	No							Number of comparisons per family	6						145.7	101.7	145.6	134.7		Two-way ANOVA	Ordinary						Number of families	1
Alpha	0.05							Alpha	0.05						153.8	103.4	153.7	140.9		Alpha	0.05						Number of comparisons per family	6
															163.8	117.5	164.4	156									Alpha	0.05
Source of Variation	% of total variation	P value	P value summary	Significant?	Geisser-Greenhouse's epsilon			Tukey's multiple comparisons test	Mean Diff.	95.00% CI of diff.	Below threshold?	Summary	Adjusted P Value		171.7	120.6	168.5	158.6		Source of Variation	% of total variation	P value	P value summary	Significant?
Time x Column Factor	2.388	<0.0001	****	Yes																Row Factor	27.34	<0.0001	****	Yes			Tukey's multiple comparisons test	Mean Diff.	95.00% CI of diff.	Below threshold?	Summary	Adjusted P Value
Time	79.4	<0.0001	****	Yes	0.783			Row 1												Column Factor	71.91	<0.0001	****	Yes
Column Factor	11.66	0.0002	***	Yes				WT + saline vs. WT + metformin	0.1468	-0.03411 to 0.3277	No	ns	0.1091														WT + saline vs. WT + metformin	47.51	42.78 to 52.23	Yes	****	<0.0001
Subject	5.074	<0.0001	****	Yes				WT + saline vs. PEN2-LKO + saline	-0.0622	-0.2428 to 0.1184	No	ns	0.6536							ANOVA table	SS (Type III)	DF	MS	F (DFn, DFd)	P value		WT + saline vs. PEN2-LKO + saline	2.06	-2.668 to 6.788	No	ns	0.5837
								WT + saline vs. PEN2-LKO + metformin	0.0094	-0.1720 to 0.1908	No	ns	0.9978							Row Factor	2792	4	698.1	F (4, 12) = 110.1	P<0.0001		WT + saline vs. PEN2-LKO + metformin	10.58	5.852 to 15.31	Yes	***	0.0001
ANOVA table	SS	DF	MS	F (DFn, DFd)	P value			WT + metformin vs. PEN2-LKO + saline	-0.209	-0.3205 to -0.09746	Yes	**	0.0015							Column Factor	7343	3	2448	F (3, 12) = 386.1	P<0.0001		WT + metformin vs. PEN2-LKO + saline	-45.45	-50.17 to -40.72	Yes	****	<0.0001
Time x Column Factor	0.3841	6	0.06402	F (6, 32) = 8.618	P<0.0001			WT + metformin vs. PEN2-LKO + metformin	-0.1374	-0.2538 to -0.02099	Yes	*	0.0225							Residual	76.07	12	6.339				WT + metformin vs. PEN2-LKO + metformin	-36.93	-41.65 to -32.20	Yes	****	<0.0001
Time	12.77	2	6.386	F (1.566, 25.06) = 859.6	P<0.0001			PEN2-LKO + saline vs. PEN2-LKO + metformin	0.0716	-0.04279 to 0.1860	No	ns	0.2619														PEN2-LKO + saline vs. PEN2-LKO + metformin	8.52	3.792 to 13.25	Yes	***	0.0009
Column Factor	1.875	3	0.625	F (3, 16) = 12.25	P=0.0002															Spearman's test for heteroscedasticity
Subject	0.8162	16	0.05101	F (16, 32) = 6.867	P<0.0001			Row 2												Rs of predicted Y vs. |residual|	-0.3789
Residual	0.2377	32	0.007428					WT + saline vs. WT + metformin	0.5642	0.2722 to 0.8562	Yes	**	0.0012							P value (one tailed)	0.0497						Test details	Mean 1	Mean 2	Mean Diff.	SE of diff.	N1	N2	q	DF
								WT + saline vs. PEN2-LKO + saline	-0.0388	-0.3058 to 0.2282	No	ns	0.9595							Passed (P > 0.05)?	No
Data summary								WT + saline vs. PEN2-LKO + metformin	0.0858	-0.2601 to 0.4317	No	ns	0.8518														WT + saline vs. WT + metformin	154.6	107.1	47.51	1.592	5	5	42.19	12
Number of columns (Column Factor)	4							WT + metformin vs. PEN2-LKO + saline	-0.603	-0.8465 to -0.3595	Yes	***	0.0003							Normality of Residuals							WT + saline vs. PEN2-LKO + saline	154.6	152.5	2.06	1.592	5	5	1.829	12
Number of rows (Time)	3							WT + metformin vs. PEN2-LKO + metformin	-0.4784	-0.8145 to -0.1423	Yes	**	0.0087							Test name	Statistics	P value	Passed normality test (alpha=0.05)?	P value summary			WT + saline vs. PEN2-LKO + metformin	154.6	144	10.58	1.592	5	5	9.396	12
Number of subjects (Subject)	20							PEN2-LKO + saline vs. PEN2-LKO + metformin	0.1246	-0.1984 to 0.4476	No	ns	0.5739							Anderson-Darling (A2*)	0.3787	0.3724	Yes	ns			WT + metformin vs. PEN2-LKO + saline	107.1	152.5	-45.45	1.592	5	5	40.36	12
Number of missing values	0																			D'Agostino-Pearson omnibus (K2)	2.58	0.2753	Yes	ns			WT + metformin vs. PEN2-LKO + metformin	107.1	144	-36.93	1.592	5	5	32.79	12
								Row 3												Shapiro-Wilk (W)	0.9387	0.2262	Yes	ns			PEN2-LKO + saline vs. PEN2-LKO + metformin	152.5	144	8.52	1.592	5	5	7.567	12
								WT + saline vs. WT + metformin	0.59	0.2706 to 0.9094	Yes	**	0.0016							Kolmogorov-Smirnov (distance)	0.1318	0.1	Yes	ns
								WT + saline vs. PEN2-LKO + saline	0.127	-0.4056 to 0.6596	No	ns	0.8445
								WT + saline vs. PEN2-LKO + metformin	0.1894	-0.1158 to 0.4946	No	ns	0.2624							Data summary
								WT + metformin vs. PEN2-LKO + saline	-0.463	-0.9938 to 0.06784	No	ns	0.0834							Number of columns (Column Factor)	4
								WT + metformin vs. PEN2-LKO + metformin	-0.4006	-0.6811 to -0.1201	Yes	**	0.008							Number of rows (Row Factor)	5
								PEN2-LKO + saline vs. PEN2-LKO + metformin	0.0624	-0.4691 to 0.5939	No	ns	0.9724							Number of values	20
								Test details	Mean 1	Mean 2	Mean Diff.	SE of diff.	N1	N2	q	DF
								Row 1
								WT + saline vs. WT + metformin	0.7654	0.6186	0.1468	0.0527	5	5	3.94	6.163
								WT + saline vs. PEN2-LKO + saline	0.7654	0.8276	-0.0622	0.05223	5	5	1.684	6.02
								WT + saline vs. PEN2-LKO + metformin	0.7654	0.756	0.0094	0.05326	5	5	0.2496	6.33
								WT + metformin vs. PEN2-LKO + saline	0.6186	0.8276	-0.209	0.03482	5	5	8.489	7.987
								WT + metformin vs. PEN2-LKO + metformin	0.6186	0.756	-0.1374	0.03634	5	5	5.348	7.984
								PEN2-LKO + saline vs. PEN2-LKO + metformin	0.8276	0.756	0.0716	0.03566	5	5	2.84	7.943
								Row 2
								WT + saline vs. WT + metformin	2.022	1.458	0.5642	0.09093	5	5	8.775	7.908
								WT + saline vs. PEN2-LKO + saline	2.022	2.061	-0.0388	0.07967	5	5	0.6887	6.689
								WT + saline vs. PEN2-LKO + metformin	2.022	1.936	0.0858	0.107	5	5	1.134	7.691
								WT + metformin vs. PEN2-LKO + saline	1.458	2.061	-0.603	0.07388	5	5	11.54	7.119
								WT + metformin vs. PEN2-LKO + metformin	1.458	1.936	-0.4784	0.1028	5	5	6.583	7.333
								PEN2-LKO + saline vs. PEN2-LKO + metformin	2.061	1.936	0.1246	0.09296	5	5	1.895	5.931
								Row 3
								WT + saline vs. WT + metformin	1.599	1.009	0.59	0.09939	5	5	8.395	7.883
								WT + saline vs. PEN2-LKO + saline	1.599	1.472	0.127	0.1553	5	5	1.156	6.19
								WT + saline vs. PEN2-LKO + metformin	1.599	1.409	0.1894	0.09386	5	5	2.854	7.5
								WT + metformin vs. PEN2-LKO + saline	1.009	1.472	-0.463	0.1514	5	5	4.324	5.769
								WT + metformin vs. PEN2-LKO + metformin	1.009	1.409	-0.4006	0.0872	5	5	6.497	7.845
								PEN2-LKO + saline vs. PEN2-LKO + metformin	1.472	1.409	0.0624	0.1478	5	5	0.5969	5.364

## Sheet: ED Fig. 12h
ED Fig. 12h
min	WT						WT + Met						PEN2-LKO						PEN2-LKO + Met
0	10.7	11.7	11.8	12	12.5	11.7	8.7	11.7	10.2	10.7	9	9.4	11.5	11	11.7	11.9	11.8	12.2	10.6	11.9	9.7	12.5	10.7	10.9
20	9.8	10.5	9.8	9.8	9.8	10	7.7	9.8	8.4	8.6	7.4	7.1	9.9	10.3	10.8	11.3	9	9.1	8.4	12	10.4	8.4	10.6	8.5
40	7.3	10.3	8.9	8.7	6.7	6.2	6.5	6.9	6.7	5.7	5.1	6	8.1	8.9	6.8	7.9	7.5	10	7.6	7.3	7	6.3	6.9	7.3
60	7.1	7	7.1	8	7.6	7.5	5.5	5.7	6	5.1	5.6	4.8	7.3	7.7	7.3	7.4	7.5	7.2	6.9	7.2	6.7	5.8	5	5.3
90	7.1	6.9	7.1	6.4	7.3	7.2	5.4	5.1	4.7	4.6	4.6	5.1	6.5	6.4	6.9	7.1	7.5	7.2	6.4	6	6.5	6.1	5.8	5.8
120	7	8.1	7.7	9.8	7.4	7.2	6.7	4.8	6.1	5.2	6	5	9.1	7.2	7.1	7.9	7.2	8.5	6.7	6.9	7.1	6	7.7	6.5
Table Analyzed	ED Fig. 12h ITT							Within each row, compare columns (simple effects within rows)							AUC	WT	WT + Met	PEN2-LKO	PEN2-LKO + Met
																944.5	771	989	891
Two-way RM ANOVA	Matching: Stacked							Number of families	6							1037	818.5	986.5	968.5
Assume sphericity?	No							Number of comparisons per family	6							998	786.5	965	914
Alpha	0.05							Alpha	0.05							1029	736.5	1020	837
																975	708	968.5	871.5
Source of Variation	% of total variation	P value	P value summary	Significant?	Geisser-Greenhouse's epsilon			Tukey's multiple comparisons test	Mean Diff.	95.00% CI of diff.	Below threshold?	Summary	Adjusted P Value			952.5	704	1028	829
Time x Column Factor	0.4695	0.993	ns	No
Time	71.51	<0.0001	****	Yes	0.7597			Row 1								Table Analyzed	ED Fig. 12h AUC
Column Factor	15.28	<0.0001	****	Yes				WT vs. WT + Met	1.783	0.08459 to 3.482	Yes	*	0.0402
Subject	2.771	0.1455	ns	No				WT vs. PEN2-LKO	0.05	-0.8645 to 0.9645	No	ns	0.9981			Two-way ANOVA	Ordinary
								WT vs. PEN2-LKO + Met	0.6833	-0.8291 to 2.196	No	ns	0.5095			Alpha	0.05
ANOVA table	SS	DF	MS	F (DFn, DFd)	P value			WT + Met vs. PEN2-LKO	-1.733	-3.417 to -0.05004	Yes	*	0.0443
Time x Column Factor	2.871	15	0.1914	F (15, 100) = 0.3139	P=0.9930			WT + Met vs. PEN2-LKO + Met	-1.1	-2.996 to 0.7956	No	ns	0.3371			Source of Variation	% of total variation	P value	P value summary	Significant?
Time	437.3	5	87.46	F (3.799, 75.97) = 143.4	P<0.0001			PEN2-LKO vs. PEN2-LKO + Met	0.6333	-0.8480 to 2.115	No	ns	0.5194			Row Factor	5.664	0.1035	ns	No
Column Factor	93.42	3	31.14	F (3, 20) = 36.75	P<0.0001											Column Factor	86.76	< 0.0001	****	Yes
Subject	16.95	20	0.8473	F (20, 100) = 1.389	P=0.1455			Row 2
Residual	60.98	100	0.6098					WT vs. WT + Met	1.783	0.3202 to 3.246	Yes	*	0.0219			ANOVA table	SS	DF	MS	F (DFn, DFd)	P value
								WT vs. PEN2-LKO	-0.1167	-1.479 to 1.245	No	ns	0.9899			Row Factor	14882	5	2976	F (5, 15) = 2.243	P = 0.1035
Data summary								WT vs. PEN2-LKO + Met	0.2333	-2.024 to 2.491	No	ns	0.9806			Column Factor	227973	3	75991	F (3, 15) = 57.26	P < 0.0001
Number of columns (Column Factor)	4							WT + Met vs. PEN2-LKO	-1.9	-3.583 to -0.2166	Yes	*	0.0268			Residual	19906	15	1327
Number of rows (Time)	6							WT + Met vs. PEN2-LKO + Met	-1.55	-3.870 to 0.7701	No	ns	0.2252
Number of subjects (Subject)	24							PEN2-LKO vs. PEN2-LKO + Met	0.35	-1.945 to 2.645	No	ns	0.9604			Number of missing values	0
Number of missing values	0
								Row 3								Compare column means (main column effect)
								WT vs. WT + Met	1.867	-0.4332 to 4.167	No	ns	0.1123
								WT vs. PEN2-LKO	-0.1833	-2.615 to 2.248	No	ns	0.9951			Number of families	1
								WT vs. PEN2-LKO + Met	0.95	-1.351 to 3.251	No	ns	0.5221			Number of comparisons per family	6
								WT + Met vs. PEN2-LKO	-2.05	-3.752 to -0.3476	Yes	*	0.02			Alpha	0.05
								WT + Met vs. PEN2-LKO + Met	-0.9167	-1.964 to 0.1311	No	ns	0.0893
								PEN2-LKO vs. PEN2-LKO + Met	1.133	-0.5274 to 2.794	No	ns	0.1925			Tukey's multiple comparisons test	Mean Diff.	95% CI of diff.	Significant?	Summary	Adjusted P Value
								Row 4								WT vs. WT + Met	235.3	174.6 to 295.9	Yes	****	< 0.0001
								WT vs. WT + Met	1.933	1.207 to 2.660	Yes	****	<0.0001			WT vs. PEN2-LKO	-3.5	-64.12 to 57.12	No	ns	0.9983
								WT vs. PEN2-LKO	-0.01667	-0.5917 to 0.5583	No	ns	0.9997			WT vs. PEN2-LKO + Met	104.2	43.55 to 164.8	Yes	***	0.0009
								WT vs. PEN2-LKO + Met	1.233	-0.1153 to 2.582	No	ns	0.0719			WT + Met vs. PEN2-LKO	-238.8	-299.4 to -178.1	Yes	****	< 0.0001
								WT + Met vs. PEN2-LKO	-1.95	-2.591 to -1.309	Yes	***	0.0001			WT + Met vs. PEN2-LKO + Met	-131.1	-191.7 to -70.47	Yes	****	< 0.0001
								WT + Met vs. PEN2-LKO + Met	-0.7	-2.053 to 0.6532	No	ns	0.3878			PEN2-LKO vs. PEN2-LKO + Met	107.7	47.05 to 168.3	Yes	***	0.0007
								PEN2-LKO vs. PEN2-LKO + Met	1.25	-0.1081 to 2.608	No	ns	0.0679
								Row 5								Test details	Mean 1	Mean 2	Mean Diff.	SE of diff.	N1	N2	q	DF
								WT vs. WT + Met	2.083	1.506 to 2.661	Yes	****	<0.0001
								WT vs. PEN2-LKO	0.06667	-0.6058 to 0.7392	No	ns	0.9893			WT vs. WT + Met	989.3	754.1	235.3	21.03	6	6	15.82	15
								WT vs. PEN2-LKO + Met	0.9	0.3520 to 1.448	Yes	**	0.0025			WT vs. PEN2-LKO	989.3	992.8	-3.5	21.03	6	6	0.2353	15
								WT + Met vs. PEN2-LKO	-2.017	-2.694 to -1.339	Yes	****	<0.0001			WT vs. PEN2-LKO + Met	989.3	885.2	104.2	21.03	6	6	7.004	15
								WT + Met vs. PEN2-LKO + Met	-1.183	-1.740 to -0.6268	Yes	***	0.0003			WT + Met vs. PEN2-LKO	754.1	992.8	-238.8	21.03	6	6	16.05	15
								PEN2-LKO vs. PEN2-LKO + Met	0.8333	0.1747 to 1.492	Yes	*	0.0146			WT + Met vs. PEN2-LKO + Met	754.1	885.2	-131.1	21.03	6	6	8.814	15
																PEN2-LKO vs. PEN2-LKO + Met	992.8	885.2	107.7	21.03	6	6	7.24	15
								Row 6
								WT vs. WT + Met	2.233	0.6255 to 3.841	Yes	**	0.0083
								WT vs. PEN2-LKO	0.03333	-1.621 to 1.687	No	ns	>0.9999
								WT vs. PEN2-LKO + Met	1.05	-0.4898 to 2.590	No	ns	0.2061
								WT + Met vs. PEN2-LKO	-2.2	-3.590 to -0.8104	Yes	**	0.0032
								WT + Met vs. PEN2-LKO + Met	-1.183	-2.372 to 0.005077	No	ns	0.051
								PEN2-LKO vs. PEN2-LKO + Met	1.017	-0.2651 to 2.298	No	ns	0.1308
								Test details	Mean 1	Mean 2	Mean Diff.	SE of diff.	N1	N2	q	DF
								Row 1
								WT vs. WT + Met	11.73	9.95	1.783	0.5224	6	6	4.827	7.505
								WT vs. PEN2-LKO	11.73	11.68	0.05	0.2922	6	6	0.242	8.89
								WT vs. PEN2-LKO + Met	11.73	11.05	0.6833	0.4736	6	6	2.041	8.097
								WT + Met vs. PEN2-LKO	9.95	11.68	-1.733	0.4927	6	6	4.975	6.262
								WT + Met vs. PEN2-LKO + Met	9.95	11.05	-1.1	0.6178	6	6	2.518	9.84
								PEN2-LKO vs. PEN2-LKO + Met	11.68	11.05	0.6333	0.4406	6	6	2.033	6.614
								Row 2
								WT vs. WT + Met	9.95	8.167	1.783	0.4183	6	6	6.03	5.809
								WT vs. PEN2-LKO	9.95	10.07	-0.1167	0.3919	6	6	0.421	5.929
								WT vs. PEN2-LKO + Met	9.95	9.717	0.2333	0.6273	6	6	0.5261	5.346
								WT + Met vs. PEN2-LKO	8.167	10.07	-1.9	0.5497	6	6	4.888	9.95
								WT + Met vs. PEN2-LKO + Met	8.167	9.717	-1.55	0.7362	6	6	2.977	8.602
								PEN2-LKO vs. PEN2-LKO + Met	10.07	9.717	0.35	0.7216	6	6	0.6859	8.25
								Row 3
								WT vs. WT + Met	8.017	6.15	1.867	0.691	6	6	3.821	6.859
								WT vs. PEN2-LKO	8.017	8.2	-0.1833	0.7808	6	6	0.3321	9.107
								WT vs. PEN2-LKO + Met	8.017	7.067	0.95	0.6588	6	6	2.039	5.838
								WT + Met vs. PEN2-LKO	6.15	8.2	-2.05	0.5353	6	6	5.416	8.245
								WT + Met vs. PEN2-LKO + Met	6.15	7.067	-0.9167	0.3331	6	6	3.892	8.673
								PEN2-LKO vs. PEN2-LKO + Met	8.2	7.067	1.133	0.4931	6	6	3.251	6.573
								Row 4
								WT vs. WT + Met	7.383	5.45	1.933	0.2369	6	6	11.54	9.879
								WT vs. PEN2-LKO	7.383	7.4	-0.01667	0.174	6	6	0.1355	7.045
								WT vs. PEN2-LKO + Met	7.383	6.15	1.233	0.4035	6	6	4.323	6.752
								WT + Met vs. PEN2-LKO	5.45	7.4	-1.95	0.191	6	6	14.43	6.663
								WT + Met vs. PEN2-LKO + Met	5.45	6.15	-0.7	0.4111	6	6	2.408	7.151
								PEN2-LKO vs. PEN2-LKO + Met	7.4	6.15	1.25	0.3784	6	6	4.672	5.386
								Row 5
								WT vs. WT + Met	7	4.917	2.083	0.1887	6	6	15.61	9.993
								WT vs. PEN2-LKO	7	6.933	0.06667	0.2171	6	6	0.4344	9.348
								WT vs. PEN2-LKO + Met	7	6.1	0.9	0.1789	6	6	7.115	9.931
								WT + Met vs. PEN2-LKO	4.917	6.933	-2.017	0.2192	6	6	13.01	9.458
								WT + Met vs. PEN2-LKO + Met	4.917	6.1	-1.183	0.1815	6	6	9.22	9.881
								PEN2-LKO vs. PEN2-LKO + Met	6.933	6.1	0.8333	0.2108	6	6	5.59	8.964
								Row 6
								WT vs. WT + Met	7.867	5.633	2.233	0.5166	6	6	6.114	9.137
								WT vs. PEN2-LKO	7.867	7.833	0.03333	0.5362	6	6	0.08791	9.565
								WT vs. PEN2-LKO + Met	7.867	6.817	1.05	0.4789	6	6	3.1	7.865
								WT + Met vs. PEN2-LKO	5.633	7.833	-2.2	0.4534	6	6	6.862	9.9
								WT + Met vs. PEN2-LKO + Met	5.633	6.817	-1.183	0.3839	6	6	4.359	9.392
								PEN2-LKO vs. PEN2-LKO + Met	7.833	6.817	1.017	0.4099	6	6	3.507	8.93

## Sheet: ED Fig. 12j
ED Fig. 12j left																	ED Fig. 12j middle																	ED Fig. 12j right
	AMP/ATP					ADP/ATP												ATP					ADP					AMP						WT	PEN2-LKO		Table Analyzed	ED Fig. 12j right
WT	0.029566	0.044943	0.038686	0.055613	0.065241	0.168934	0.169743	0.272977	0.342538	0.217611							WT	4.81598	4.79041	4.6938	5.08998	5.24417	0.813585	0.813137	1.2813	1.74351	1.14119	0.142389	0.215295	0.181586	0.283067	0.342134		10.4687	14.7008
WT Met	0.022924	0.045326	0.048962	0.059722	0.038999	0.114427	0.204789	0.217115	0.226911	0.255823							WT Met	4.5705	4.58922	4.34694	4.45381	4.83826	0.522987	0.939822	0.943786	1.01062	1.23774	0.104775	0.20801	0.212836	0.26599	0.188687		24.1231	18.435		Column B	PEN2-LKO
PEN2-LKO	0.043649	0.045462	0.050874	0.063206	0.078991	0.176075	0.274176	0.298083	0.208801	0.339326							PEN2-LKO	4.79002	4.56416	4.54306	4.81564	4.58618	0.843401	1.25139	1.35421	1.00551	1.55621	0.209082	0.207495	0.231124	0.304379	0.362269		39.391	26.2805		vs.	vs.
PEN2-LKO Met	0.041739	0.045285	0.047485	0.05725	0.070345	0.311541	0.251404	0.233231	0.255809	0.244474							PEN2-LKO Met	4.91184	4.67358	4.56331	4.48463	4.68043	1.53024	1.17496	1.06431	1.14721	1.14424	0.205013	0.211643	0.216688	0.256747	0.329244		15.1781	18.6479		Column A	WT
WT Isc	0.135629	0.177549	0.187313	0.197219		0.326652	0.224924	0.298518	0.525727								WT Isc	4.66185	4.90958	4.89754	4.54322		1.5228	1.10428	1.462	2.38849		0.632282	0.871689	0.917373	0.896008			10.2162	20.7702
																																		13.6768	25.8185		Unpaired t test
AMP/ATP																																					P value	0.7048
Table Analyzed	ED Fig. 12j left AMP/ATP						Number of families	1																													P value summary	ns
Data sets analyzed	A-E						Number of comparisons per family	10																													Significantly different? (P < 0.05)	No
							Alpha	0.05																													One- or two-tailed P value?	Two-tailed
ANOVA summary	One-way ANOVA	Ordinary																																			t, df	t=0.3899 df=10
F	48.51						Tukey's multiple comparisons test	Mean Diff.	95.00% CI of diff.	Below threshold?	Summary	Adjusted P Value
P value	<0.0001						WT vs. WT Met	0.003623	-0.02762 to 0.03487	No	ns	0.9965	A-B																								How big is the difference?
P value summary	****						WT vs. PEN2-LKO	-0.009627	-0.04087 to 0.02162	No	ns	0.8831	A-C																								Mean ± SEM of column A	18.84 ± 4.600 N=6
Significant diff. among means (P < 0.05)?	Yes						WT vs. PEN2-LKO Met	-0.005611	-0.03686 to 0.02563	No	ns	0.9819	A-D																								Mean ± SEM of column B	20.78 ± 1.850 N=6
R squared	0.9108						WT vs. WT Isc	-0.1276	-0.1608 to -0.09448	Yes	****	<0.0001	A-E																								Difference between means	1.933 ± 4.958
							WT Met vs. PEN2-LKO	-0.01325	-0.04449 to 0.01799	No	ns	0.7088	B-C																								95% confidence interval	-9.114 to 12.98
Brown-Forsythe test							WT Met vs. PEN2-LKO Met	-0.009234	-0.04048 to 0.02201	No	ns	0.8975	B-D																								R square	0.01498
F (DFn, DFd)	0.4558 (4, 19)						WT Met vs. WT Isc	-0.1312	-0.1644 to -0.09810	Yes	****	<0.0001	B-E
P value	0.767						PEN2-LKO vs. PEN2-LKO Met	0.004016	-0.02723 to 0.03526	No	ns	0.9949	C-D																								F test to compare variances
P value summary	ns						PEN2-LKO vs. WT Isc	-0.118	-0.1511 to -0.08485	Yes	****	<0.0001	C-E																								F,DFn, Dfd	6.184, 5, 5
Are SDs significantly different (P < 0.05)?	No						PEN2-LKO Met vs. WT Isc	-0.122	-0.1551 to -0.08887	Yes	****	<0.0001	D-E																								P value	0.0671
																																					P value summary	ns
Bartlett's test							Test details	Mean 1	Mean 2	Mean Diff.	SE of diff.	n1	n2	q	DF																						Significantly different? (P < 0.05)	No
Bartlett's statistic (corrected)	3.139						WT vs. WT Met	0.04681	0.04319	0.003623	0.01039	5	5	0.4932	19
P value	0.5349						WT vs. PEN2-LKO	0.04681	0.05644	-0.009627	0.01039	5	5	1.31	19
P value summary	ns						WT vs. PEN2-LKO Met	0.04681	0.05242	-0.005611	0.01039	5	5	0.7637	19
Are SDs significantly different (P < 0.05)?	No						WT vs. WT Isc	0.04681	0.1744	-0.1276	0.01102	5	4	16.38	19
							WT Met vs. PEN2-LKO	0.04319	0.05644	-0.01325	0.01039	5	5	1.804	19
ANOVA table	SS	DF	MS	F (DFn, DFd)	P value		WT Met vs. PEN2-LKO Met	0.04319	0.05242	-0.009234	0.01039	5	5	1.257	19
Treatment (between columns)	0.05236	4	0.01309	F (4, 19) = 48.51	P<0.0001		WT Met vs. WT Isc	0.04319	0.1744	-0.1312	0.01102	5	4	16.84	19
Residual (within columns)	0.005127	19	0.0002699				PEN2-LKO vs. PEN2-LKO Met	0.05644	0.05242	0.004016	0.01039	5	5	0.5466	19
Total	0.05749	23					PEN2-LKO vs. WT Isc	0.05644	0.1744	-0.118	0.01102	5	4	15.14	19
							PEN2-LKO Met vs. WT Isc	0.05242	0.1744	-0.122	0.01102	5	4	15.66	19
Normality of Residuals
Test name	Statistics	P value	Passed normality test (alpha=0.05)?	P value summary
Anderson-Darling (A2*)	0.2172	0.8219	Yes	ns
D'Agostino-Pearson omnibus (K2)	1.709	0.4254	Yes	ns
Shapiro-Wilk (W)	0.9649	0.5445	Yes	ns
Kolmogorov-Smirnov (distance)	0.07429	0.1	Yes	ns
Data summary
Number of treatments (columns)	5
Number of values (total)	24
ADP/ATP
Table Analyzed	ED Fig. 12j left ADP/ATP						Number of families	1
Data sets analyzed	F-J						Number of comparisons per family	10
							Alpha	0.05
ANOVA summary	One-way ANOVA	Ordinary
F	2.142						Tukey's multiple comparisons test	Mean Diff.	95.00% CI of diff.	Below threshold?	Summary	Adjusted P Value
P value	0.1151						WT vs. WT Met	0.03055	-0.1103 to 0.1714	No	ns	0.9641	F-G
P value summary	ns						WT vs. PEN2-LKO	-0.02493	-0.1658 to 0.1159	No	ns	0.9828	F-H
Significant diff. among means (P < 0.05)?	No						WT vs. PEN2-LKO Met	-0.02493	-0.1658 to 0.1159	No	ns	0.9828	F-I
R squared	0.3108						WT vs. WT Isc	-0.1096	-0.2590 to 0.03981	No	ns	0.2198	F-J
							WT Met vs. PEN2-LKO	-0.05548	-0.1963 to 0.08538	No	ns	0.7599	G-H
Brown-Forsythe test							WT Met vs. PEN2-LKO Met	-0.05548	-0.1963 to 0.08538	No	ns	0.7599	G-I
F (DFn, DFd)	1.013 (4, 19)						WT Met vs. WT Isc	-0.1401	-0.2895 to 0.009263	No	ns	0.0724	G-J
P value	0.4256						PEN2-LKO vs. PEN2-LKO Met	4e-07	-0.1409 to 0.1409	No	ns	>0.9999	H-I
P value summary	ns						PEN2-LKO vs. WT Isc	-0.08466	-0.2341 to 0.06474	No	ns	0.4549	H-J
Are SDs significantly different (P < 0.05)?	No						PEN2-LKO Met vs. WT Isc	-0.08466	-0.2341 to 0.06474	No	ns	0.4549	I-J
Bartlett's test							Test details	Mean 1	Mean 2	Mean Diff.	SE of diff.	n1	n2	q	DF
Bartlett's statistic (corrected)	6.603						WT vs. WT Met	0.2344	0.2038	0.03055	0.04684	5	5	0.9223	19
P value	0.1584						WT vs. PEN2-LKO	0.2344	0.2593	-0.02493	0.04684	5	5	0.7527	19
P value summary	ns						WT vs. PEN2-LKO Met	0.2344	0.2593	-0.02493	0.04684	5	5	0.7527	19
Are SDs significantly different (P < 0.05)?	No						WT vs. WT Isc	0.2344	0.344	-0.1096	0.04968	5	4	3.12	19
							WT Met vs. PEN2-LKO	0.2038	0.2593	-0.05548	0.04684	5	5	1.675	19
ANOVA table	SS	DF	MS	F (DFn, DFd)	P value		WT Met vs. PEN2-LKO Met	0.2038	0.2593	-0.05548	0.04684	5	5	1.675	19
Treatment (between columns)	0.047	4	0.01175	F (4, 19) = 2.142	P=0.1151		WT Met vs. WT Isc	0.2038	0.344	-0.1401	0.04968	5	4	3.989	19
Residual (within columns)	0.1042	19	0.005485				PEN2-LKO vs. PEN2-LKO Met	0.2593	0.2593	4e-07	0.04684	5	5	1.208e-05	19
Total	0.1512	23					PEN2-LKO vs. WT Isc	0.2593	0.344	-0.08466	0.04968	5	4	2.41	19
							PEN2-LKO Met vs. WT Isc	0.2593	0.344	-0.08466	0.04968	5	4	2.41	19
Normality of Residuals
Test name	Statistics	P value	Passed normality test (alpha=0.05)?	P value summary
Anderson-Darling (A2*)	0.2359	0.7634	Yes	ns
D'Agostino-Pearson omnibus (K2)	3.752	0.1532	Yes	ns
Shapiro-Wilk (W)	0.9695	0.6536	Yes	ns
Kolmogorov-Smirnov (distance)	0.09382	0.1	Yes	ns
Data summary
Number of treatments (columns)	5
Number of values (total)	24

## Sheet: ED Fig. 12n
ED Fig. 12n
	ATP6AP1-LKO + FL + saline					ATP6AP1-LKO + FL + metformin					ATP6AP1-LKO + del420-440 + saline					ATP6AP1-LKO + del420-440 + metformin
0	0.953	1.036	1.06	1.146	1.353	0.681	0.708	0.733	0.757	0.791	0.775	0.843	0.894	1.2	1.315	0.695	0.813	0.824	0.834	0.845
20	1.909	1.979	1.989	2.023	2.076	1.052	1.391	1.436	1.457	1.516	1.832	2.005	2.026	2.05	2.083	1.837	1.653	1.7	1.712	1.912
90	1.485	1.643	1.698	1.742	1.848	1.382	1.404	1.426	1.437	1.479	1.484	1.556	1.675	1.764	1.876	1.522	1.541	1.662	1.684	1.718
Table Analyzed	ED Fig. 12n							Within each row, compare columns (simple effects within rows)							AUC
															ATP6AP1-LKO + FL + saline	ATP6AP1-LKO + FL + metformin	ATP6AP1-LKO + del420-440 + saline	ATP6AP1-LKO + del420-440 + metformin		Table Analyzed	ED Fig. 12n AUC						Compare column means (main column effect)
Two-way RM ANOVA	Matching: Stacked							Number of families	3						147.4	102.5	142.1	142.9
Assume sphericity?	No							Number of comparisons per family	6						156.9	118.8	153.1	136.5		Two-way ANOVA	Ordinary						Number of families	1
Alpha	0.05							Alpha	0.05						159.5	121.9	158.7	142.9		Alpha	0.05						Number of comparisons per family	6
															163.5	123.4	166	144.3									Alpha	0.05
Source of Variation	% of total variation	P value	P value summary	Significant?	Geisser-Greenhouse's epsilon			Tukey's multiple comparisons test	Mean Diff.	95.00% CI of diff.	Below threshold?	Summary	Adjusted P Value		171.6	127.9	172.5	154.6		Source of Variation	% of total variation	P value	P value summary	Significant?
Time x Column Factor	3.082	<0.0001	****	Yes																Row Factor	17.28	0.0001	***	Yes			Tukey's multiple comparisons test	Mean Diff.	95.00% CI of diff.	Below threshold?	Summary	Adjusted P Value
Time	75.25	<0.0001	****	Yes	0.6401			Row 1												Column Factor	79.25	<0.0001	****	Yes
Column Factor	14.67	<0.0001	****	Yes				ATP6AP1-LKO + FL + saline vs. ATP6AP1-LKO + FL + metformin	0.3756	0.1059 to 0.6453	Yes	*	0.0144														ATP6AP1-LKO + FL + saline vs. ATP6AP1-LKO + FL + metformin	40.88	32.54 to 49.22	Yes	****	<0.0001
Subject	5.23	<0.0001	****	Yes				ATP6AP1-LKO + FL + saline vs. ATP6AP1-LKO + del420-440 + saline	0.1042	-0.3165 to 0.5249	No	ns	0.8409							ANOVA table	SS (Type III)	DF	MS	F (DFn, DFd)	P value		ATP6AP1-LKO + FL + saline vs. ATP6AP1-LKO + del420-440 + saline	1.3	-7.035 to 9.635	No	ns	0.9657
								ATP6AP1-LKO + FL + saline vs. ATP6AP1-LKO + del420-440 + metformin	0.3074	0.04135 to 0.5734	Yes	*	0.0285							Row Factor	1179	4	294.8	F (4, 12) = 14.96	P=0.0001		ATP6AP1-LKO + FL + saline vs. ATP6AP1-LKO + del420-440 + metformin	15.54	7.205 to 23.88	Yes	***	0.0006
ANOVA table	SS	DF	MS	F (DFn, DFd)	P value			ATP6AP1-LKO + FL + metformin vs. ATP6AP1-LKO + del420-440 + saline	-0.2714	-0.6977 to 0.1549	No	ns	0.1887							Column Factor	5407	3	1802	F (3, 12) = 91.47	P<0.0001		ATP6AP1-LKO + FL + metformin vs. ATP6AP1-LKO + del420-440 + saline	-39.58	-47.92 to -31.24	Yes	****	<0.0001
Time x Column Factor	0.3446	6	0.05743	F (6, 32) = 9.297	P<0.0001			ATP6AP1-LKO + FL + metformin vs. ATP6AP1-LKO + del420-440 + metformin	-0.0682	-0.1779 to 0.04146	No	ns	0.2561							Residual	236.5	12	19.71				ATP6AP1-LKO + FL + metformin vs. ATP6AP1-LKO + del420-440 + metformin	-25.34	-33.68 to -17.00	Yes	****	<0.0001
Time	8.413	2	4.207	F (1.280, 20.48) = 681.0	P<0.0001			ATP6AP1-LKO + del420-440 + saline vs. ATP6AP1-LKO + del420-440 + metformin	0.2032	-0.2183 to 0.6247	No	ns	0.3595														ATP6AP1-LKO + del420-440 + saline vs. ATP6AP1-LKO + del420-440 + metformin	14.24	5.905 to 22.58	Yes	**	0.0014
Column Factor	1.64	3	0.5467	F (3, 16) = 14.96	P<0.0001															Spearman's test for heteroscedasticity
Subject	0.5847	16	0.03654	F (16, 32) = 5.916	P<0.0001			Row 2												Rs of predicted Y vs. |residual|	-0.5338
Residual	0.1977	32	0.006177					ATP6AP1-LKO + FL + saline vs. ATP6AP1-LKO + FL + metformin	0.6248	0.3024 to 0.9472	Yes	**	0.0033							P value (one tailed)	0.0077						Test details	Mean 1	Mean 2	Mean Diff.	SE of diff.	N1	N2	q	DF
								ATP6AP1-LKO + FL + saline vs. ATP6AP1-LKO + del420-440 + saline	-0.004	-0.1769 to 0.1689	No	ns	0.9998							Passed (P > 0.05)?	No
Data summary								ATP6AP1-LKO + FL + saline vs. ATP6AP1-LKO + del420-440 + metformin	0.2324	0.04391 to 0.4209	Yes	*	0.0199														ATP6AP1-LKO + FL + saline vs. ATP6AP1-LKO + FL + metformin	159.8	118.9	40.88	2.808	5	5	20.59	12
Number of columns (Column Factor)	4							ATP6AP1-LKO + FL + metformin vs. ATP6AP1-LKO + del420-440 + saline	-0.6288	-0.9491 to -0.3085	Yes	**	0.002							Normality of Residuals							ATP6AP1-LKO + FL + saline vs. ATP6AP1-LKO + del420-440 + saline	159.8	158.5	1.3	2.808	5	5	0.6548	12
Number of rows (Time)	3							ATP6AP1-LKO + FL + metformin vs. ATP6AP1-LKO + del420-440 + metformin	-0.3924	-0.7146 to -0.07024	Yes	*	0.0209							Test name	Statistics	P value	Passed normality test (alpha=0.05)?	P value summary			ATP6AP1-LKO + FL + saline vs. ATP6AP1-LKO + del420-440 + metformin	159.8	144.2	15.54	2.808	5	5	7.828	12
Number of subjects (Subject)	20							ATP6AP1-LKO + del420-440 + saline vs. ATP6AP1-LKO + del420-440 + metformin	0.2364	0.02762 to 0.4452	Yes	*	0.0278							Anderson-Darling (A2*)	0.4502	0.2476	Yes	ns			ATP6AP1-LKO + FL + metformin vs. ATP6AP1-LKO + del420-440 + saline	118.9	158.5	-39.58	2.808	5	5	19.94	12
Number of missing values	0																			D'Agostino-Pearson omnibus (K2)	8.999	0.0111	No	*			ATP6AP1-LKO + FL + metformin vs. ATP6AP1-LKO + del420-440 + metformin	118.9	144.2	-25.34	2.808	5	5	12.76	12
								Row 3												Shapiro-Wilk (W)	0.9149	0.0792	Yes	ns			ATP6AP1-LKO + del420-440 + saline vs. ATP6AP1-LKO + del420-440 + metformin	158.5	144.2	14.24	2.808	5	5	7.173	12
								ATP6AP1-LKO + FL + saline vs. ATP6AP1-LKO + FL + metformin	0.2576	0.02049 to 0.4947	Yes	*	0.0373							Kolmogorov-Smirnov (distance)	0.1381	0.1	Yes	ns
								ATP6AP1-LKO + FL + saline vs. ATP6AP1-LKO + del420-440 + saline	0.0122	-0.2853 to 0.3097	No	ns	0.9991
								ATP6AP1-LKO + FL + saline vs. ATP6AP1-LKO + del420-440 + metformin	0.0578	-0.1803 to 0.2959	No	ns	0.8499							Data summary
								ATP6AP1-LKO + FL + metformin vs. ATP6AP1-LKO + del420-440 + saline	-0.2454	-0.5255 to 0.03465	No	ns	0.0773							Number of columns (Column Factor)	4
								ATP6AP1-LKO + FL + metformin vs. ATP6AP1-LKO + del420-440 + metformin	-0.1998	-0.3537 to -0.04590	Yes	*	0.0174							Number of rows (Row Factor)	5
								ATP6AP1-LKO + del420-440 + saline vs. ATP6AP1-LKO + del420-440 + metformin	0.0456	-0.2295 to 0.3207	No	ns	0.939							Number of values	20
								Test details	Mean 1	Mean 2	Mean Diff.	SE of diff.	N1	N2	q	DF
								Row 1
								ATP6AP1-LKO + FL + saline vs. ATP6AP1-LKO + FL + metformin	1.11	0.734	0.3756	0.07079	5	5	7.503	4.621
								ATP6AP1-LKO + FL + saline vs. ATP6AP1-LKO + del420-440 + saline	1.11	1.005	0.1042	0.1262	5	5	1.168	6.818
								ATP6AP1-LKO + FL + saline vs. ATP6AP1-LKO + del420-440 + metformin	1.11	0.8022	0.3074	0.07345	5	5	5.919	5.252
								ATP6AP1-LKO + FL + metformin vs. ATP6AP1-LKO + del420-440 + saline	0.734	1.005	-0.2714	0.1079	5	5	3.557	4.257
								ATP6AP1-LKO + FL + metformin vs. ATP6AP1-LKO + del420-440 + metformin	0.734	0.8022	-0.0682	0.03331	5	5	2.896	7.148
								ATP6AP1-LKO + del420-440 + saline vs. ATP6AP1-LKO + del420-440 + metformin	1.005	0.8022	0.2032	0.1097	5	5	2.62	4.527
								Row 2
								ATP6AP1-LKO + FL + saline vs. ATP6AP1-LKO + FL + metformin	1.995	1.37	0.6248	0.08656	5	5	10.21	4.881
								ATP6AP1-LKO + FL + saline vs. ATP6AP1-LKO + del420-440 + saline	1.995	1.999	-0.004	0.05164	5	5	0.1095	6.72
								ATP6AP1-LKO + FL + saline vs. ATP6AP1-LKO + del420-440 + metformin	1.995	1.763	0.2324	0.0554	5	5	5.933	6.348
								ATP6AP1-LKO + FL + metformin vs. ATP6AP1-LKO + del420-440 + saline	1.37	1.999	-0.6288	0.09304	5	5	9.558	6.104
								ATP6AP1-LKO + FL + metformin vs. ATP6AP1-LKO + del420-440 + metformin	1.37	1.763	-0.3924	0.09517	5	5	5.831	6.46
								ATP6AP1-LKO + del420-440 + saline vs. ATP6AP1-LKO + del420-440 + metformin	1.999	1.763	0.2364	0.06506	5	5	5.139	7.929
								Row 3
								ATP6AP1-LKO + FL + saline vs. ATP6AP1-LKO + FL + metformin	1.683	1.426	0.2576	0.06208	5	5	5.868	4.593
								ATP6AP1-LKO + FL + saline vs. ATP6AP1-LKO + del420-440 + saline	1.683	1.671	0.0122	0.09236	5	5	0.1868	7.802
								ATP6AP1-LKO + FL + saline vs. ATP6AP1-LKO + del420-440 + metformin	1.683	1.625	0.0578	0.07173	5	5	1.14	6.924
								ATP6AP1-LKO + FL + metformin vs. ATP6AP1-LKO + del420-440 + saline	1.426	1.671	-0.2454	0.07219	5	5	4.807	4.432
								ATP6AP1-LKO + FL + metformin vs. ATP6AP1-LKO + del420-440 + metformin	1.426	1.625	-0.1998	0.04273	5	5	6.613	5.334
								ATP6AP1-LKO + del420-440 + saline vs. ATP6AP1-LKO + del420-440 + metformin	1.671	1.625	0.0456	0.08064	5	5	0.7997	6.293

## Sheet: ED Fig.12o
ED Fig. 12o
min	FL						FL + Met						del420-440						del420-440 + Met
0	12.8	12.6	11.4	11.2	12.5	12.4	11.9	11.9	11	10.4	10.1	10.3	12.6	12.9	12.3	11.4	12.3	12.4	11.2	11.9	12	11.3	12.8	12
20	10.3	10.9	10.6	11	10.5	9.4	8.6	9.2	8.6	8.7	9	9.5	10.9	11.3	10.4	11.7	10.1	9.6	10.6	10.2	10.4	9.9	9.5	9.5
40	9.1	9.6	9.4	10.2	10	8.4	7.6	8.3	8.7	7	8.8	7	9.7	9.4	9.2	9.5	8.7	9.9	9.2	8.3	9.2	8.3	9.1	9.3
60	8.9	9	7.7	7.6	8.1	8.5	7.8	7.6	7.2	7	6.9	7.5	8.4	8.4	8.8	8.1	8.3	8	7.5	7.2	8.2	8.2	8.6	7.6
90	7.2	7.8	7.7	7.6	7.6	7.5	6.7	7	6.4	7.2	6.8	7.1	7.8	7.4	6.9	7.8	7.7	7.9	6.8	7.4	7.1	6.8	7.7	7.3
120	8.2	8.2	7.3	7.8	7.4	8.2	7.2	6.9	7	7.5	7.6	7	8	7.6	8.2	7.9	7.6	8.1	7.2	7.1	7.9	8.1	7.3	6.9
Table Analyzed	ED Fig. 12o ITT						Within each row, compare columns (simple effects within rows)								FL	FL + Met	del420-440	del420-440 + Met
															1078	947	1102	1008
Two-way RM ANOVA	Matching: Stacked						Number of families	6							1118	972.5	1089	997.5
Assume sphericity?	No						Number of comparisons per family	6							1047	933	1065	1049
Alpha	0.05						Alpha	0.05							1071	921.5	1093	1008
															1077	947.5	1052	1056
Source of Variation	% of total variation	P value	P value summary	Significant?	Geisser-Greenhouse's epsilon		Tukey's multiple comparisons test	Mean Diff.	95.00% CI of diff.	Below threshold?	Summary	Adjusted P Value			1041	938.5	1073	1009
Time x Column Factor	0.8897	0.5083	ns	No
Time	84.36	<0.0001	****	Yes	0.6475		Row 1								Table Analyzed	ED Fig. 12o AUC
Column Factor	7.366	<0.0001	****	Yes			FL vs. FL + Met	1.217	-0.1041 to 2.537	No	ns	0.073
Subject	1.165	0.543	ns	No			FL vs. del420-440	-0.1667	-1.234 to 0.9003	No	ns	0.9606			Two-way ANOVA	Ordinary
							FL vs. del420-440 + Met	0.2833	-0.8312 to 1.398	No	ns	0.8613			Alpha	0.05
ANOVA table	SS	DF	MS	F (DFn, DFd)	P value		FL + Met vs. del420-440	-1.383	-2.614 to -0.1531	Yes	*	0.0284
Time x Column Factor	3.771	15	0.2514	F (15, 100) = 0.9544	P=0.5083		FL + Met vs. del420-440 + Met	-0.9333	-2.197 to 0.3298	No	ns	0.1679			Source of Variation	% of total variation	P value	P value summary	Significant?
Time	357.6	5	71.51	F (3.238, 64.75) = 271.5	P<0.0001		del420-440 vs. del420-440 + Met	0.45	-0.5113 to 1.411	No	ns	0.5069			Row Factor	2.58	0.5799	ns	No
Column Factor	31.22	3	10.41	F (3, 20) = 42.16	P<0.0001										Column Factor	87.49	< 0.0001	****	Yes
Subject	4.937	20	0.2468	F (20, 100) = 0.9371	P=0.5430		Row 2
Residual	26.34	100	0.2634				FL vs. FL + Met	1.517	0.6363 to 2.397	Yes	**	0.0023			ANOVA table	SS	DF	MS	F (DFn, DFd)	P value
							FL vs. del420-440	-0.2167	-1.448 to 1.015	No	ns	0.9451			Row Factor	2078	5	415.7	F (5, 15) = 0.7791	P = 0.5799
Data summary							FL vs. del420-440 + Met	0.4333	-0.4962 to 1.363	No	ns	0.507			Column Factor	70487	3	23496	F (3, 15) = 44.04	P < 0.0001
Number of columns (Column Factor)	4						FL + Met vs. del420-440	-1.733	-2.896 to -0.5712	Yes	**	0.0069			Residual	8003	15	533.5
Number of rows (Time)	6						FL + Met vs. del420-440 + Met	-1.083	-1.827 to -0.3393	Yes	**	0.0059
Number of subjects (Subject)	24						del420-440 vs. del420-440 + Met	0.65	-0.5330 to 1.833	No	ns	0.3586			Number of missing values	0
Number of missing values	0
							Row 3								Compare column means (main column effect)
							FL vs. FL + Met	1.55	0.2362 to 2.864	Yes	*	0.0212
							FL vs. del420-440	0.05	-0.9471 to 1.047	No	ns	0.9985			Number of families	1
							FL vs. del420-440 + Met	0.55	-0.4698 to 1.570	No	ns	0.386			Number of comparisons per family	6
							FL + Met vs. del420-440	-1.5	-2.718 to -0.2822	Yes	*	0.0185			Alpha	0.05
							FL + Met vs. del420-440 + Met	-1	-2.230 to 0.2297	No	ns	0.1162
							del420-440 vs. del420-440 + Met	0.5	-0.2877 to 1.288	No	ns	0.2705			Tukey's multiple comparisons test	Mean Diff.	95% CI of diff.	Significant?	Summary	Adjusted P Value
							Row 4								FL vs. FL + Met	128.7	90.23 to 167.1	Yes	****	< 0.0001
							FL vs. FL + Met	0.9667	0.06244 to 1.871	Yes	*	0.0366			FL vs. del420-440	-7	-45.44 to 31.44	No	ns	0.9517
							FL vs. del420-440	-0.03333	-0.9207 to 0.8541	No	ns	0.9993			FL vs. del420-440 + Met	50.75	12.31 to 89.19	Yes	**	0.0083
							FL vs. del420-440 + Met	0.4167	-0.5832 to 1.416	No	ns	0.5959			FL + Met vs. del420-440	-135.7	-174.1 to -97.23	Yes	****	< 0.0001
							FL + Met vs. del420-440	-1	-1.572 to -0.4284	Yes	**	0.0017			FL + Met vs. del420-440 + Met	-77.92	-116.4 to -39.48	Yes	***	0.0002
							FL + Met vs. del420-440 + Met	-0.55	-1.369 to 0.2693	No	ns	0.2233			del420-440 vs. del420-440 + Met	57.75	19.31 to 96.19	Yes	**	0.003
							del420-440 vs. del420-440 + Met	0.45	-0.3446 to 1.245	No	ns	0.328
							Row 5								Test details	Mean 1	Mean 2	Mean Diff.	SE of diff.	N1	N2	q	DF
							FL vs. FL + Met	0.7	0.2413 to 1.159	Yes	**	0.0047
							FL vs. del420-440	-0.01667	-0.5820 to 0.5486	No	ns	0.9997			FL vs. FL + Met	1072	943.3	128.7	13.34	6	6	13.64	15
							FL vs. del420-440 + Met	0.3833	-0.1524 to 0.9190	No	ns	0.1795			FL vs. del420-440	1072	1079	-7	13.34	6	6	0.7423	15
							FL + Met vs. del420-440	-0.7167	-1.320 to -0.1135	Yes	*	0.0204			FL vs. del420-440 + Met	1072	1021	50.75	13.34	6	6	5.382	15
							FL + Met vs. del420-440 + Met	-0.3167	-0.8957 to 0.2624	No	ns	0.3818			FL + Met vs. del420-440	943.3	1079	-135.7	13.34	6	6	14.39	15
							del420-440 vs. del420-440 + Met	0.4	-0.2462 to 1.046	No	ns	0.2895			FL + Met vs. del420-440 + Met	943.3	1021	-77.92	13.34	6	6	8.263	15
															del420-440 vs. del420-440 + Met	1079	1021	57.75	13.34	6	6	6.124	15
							Row 6
							FL vs. FL + Met	0.65	-6.626e-005 to 1.300	No	ns	0.05
							FL vs. del420-440	-0.05	-0.6851 to 0.5851	No	ns	0.994
							FL vs. del420-440 + Met	0.4333	-0.3595 to 1.226	No	ns	0.3841
							FL + Met vs. del420-440	-0.7	-1.182 to -0.2179	Yes	**	0.0058
							FL + Met vs. del420-440 + Met	-0.2167	-0.9387 to 0.5054	No	ns	0.778
							del420-440 vs. del420-440 + Met	0.4833	-0.2283 to 1.195	No	ns	0.2063
							Test details	Mean 1	Mean 2	Mean Diff.	SE of diff.	N1	N2	q	DF
							Row 1
							FL vs. FL + Met	12.15	10.93	1.217	0.4293	6	6	4.008	9.696
							FL vs. del420-440	12.15	12.32	-0.1667	0.3437	6	6	0.6858	9.253
							FL vs. del420-440 + Met	12.15	11.87	0.2833	0.3628	6	6	1.105	9.773
							FL + Met vs. del420-440	10.93	12.32	-1.383	0.3882	6	6	5.039	8.384
							FL + Met vs. del420-440 + Met	10.93	11.87	-0.9333	0.4052	6	6	3.257	9.067
							del420-440 vs. del420-440 + Met	12.32	11.87	0.45	0.3131	6	6	2.032	9.814
							Row 2
							FL vs. FL + Met	10.45	8.933	1.517	0.2786	6	6	7.699	8.491
							FL vs. del420-440	10.45	10.67	-0.2167	0.3962	6	6	0.7735	9.189
							FL vs. del420-440 + Met	10.45	10.02	0.4333	0.3013	6	6	2.034	9.557
							FL + Met vs. del420-440	8.933	10.67	-1.733	0.3525	6	6	6.955	7.103
							FL + Met vs. del420-440 + Met	8.933	10.02	-1.083	0.2409	6	6	6.359	9.511
							del420-440 vs. del420-440 + Met	10.67	10.02	0.65	0.3707	6	6	2.48	8.117
							Row 3
							FL vs. FL + Met	9.45	7.9	1.55	0.4256	6	6	5.15	9.531
							FL vs. del420-440	9.45	9.4	0.05	0.316	6	6	0.2238	8.547
							FL vs. del420-440 + Met	9.45	8.9	0.55	0.3274	6	6	2.376	9.094
							FL + Met vs. del420-440	7.9	9.4	-1.5	0.3742	6	6	5.669	7.477
							FL + Met vs. del420-440 + Met	7.9	8.9	-1	0.3838	6	6	3.684	7.986
							del420-440 vs. del420-440 + Met	9.4	8.9	0.5	0.2569	6	6	2.752	9.878
							Row 4
							FL vs. FL + Met	8.3	7.333	0.9667	0.2836	6	6	4.82	8.158
							FL vs. del420-440	8.3	8.333	-0.03333	0.2692	6	6	0.1751	7.107
							FL vs. del420-440 + Met	8.3	7.883	0.4167	0.326	6	6	1.808	9.866
							FL + Met vs. del420-440	7.333	8.333	-1	0.185	6	6	7.645	9.482
							FL + Met vs. del420-440 + Met	7.333	7.883	-0.55	0.2609	6	6	2.982	8.741
							del420-440 vs. del420-440 + Met	8.333	7.883	0.45	0.2451	6	6	2.597	7.591
							Row 5
							FL vs. FL + Met	7.567	6.867	0.7	0.1468	6	6	6.743	8.963
							FL vs. del420-440	7.567	7.583	-0.01667	0.1753	6	6	0.1345	7.761
							FL vs. del420-440 + Met	7.567	7.183	0.3833	0.1675	6	6	3.237	8.044
							FL + Met vs. del420-440	6.867	7.583	-0.7167	0.1951	6	6	5.195	9.452
							FL + Met vs. del420-440 + Met	6.867	7.183	-0.3167	0.1881	6	6	2.381	9.674
							del420-440 vs. del420-440 + Met	7.583	7.183	0.4	0.2111	6	6	2.68	9.964
							Row 6
							FL vs. FL + Met	7.85	7.2	0.65	0.2078	6	6	4.424	8.901
							FL vs. del420-440	7.85	7.9	-0.05	0.1996	6	6	0.3543	8.226
							FL vs. del420-440 + Met	7.85	7.417	0.4333	0.2584	6	6	2.371	9.843
							FL + Met vs. del420-440	7.2	7.9	-0.7	0.1571	6	6	6.303	9.821
							FL + Met vs. del420-440 + Met	7.2	7.417	-0.2167	0.2272	6	6	1.349	8.269
							del420-440 vs. del420-440 + Met	7.9	7.417	0.4833	0.2197	6	6	3.111	7.625

## Sheet: ED Fig. 12q
ED Fig. 12q left																	ED Fig. 12q middle																	ED Fig. 12q right
	AMP/ATP					ADP/ATP												ATP					ADP					AMP						AP1 FL	AP1 del		Table Analyzed	ED Fig. 12q right
ATP6AP1-LKO + FL	0.038234	0.05548	0.082895	0.050738	0.055439	0.213179	0.226717	0.264151	0.293055	0.344052							ATP6AP1-LKO + FL	5.06137	4.75881	4.67793	4.69629	4.93209	1.07898	1.0789	1.23568	1.37627	1.69689	0.193515	0.264017	0.387777	0.238279	0.27343		9.70445	18.7311
ATP6AP1-LKO + FL Met	0.054829	0.057146	0.064854	0.049658	0.07688	0.22763	0.277537	0.301055	0.301992	0.353957							ATP6AP1-LKO + FL Met	4.802	4.73819	4.77881	4.53514	5.13409	1.09308	1.31502	1.43868	1.36958	1.81725	0.26329	0.270768	0.309924	0.225204	0.394709		11.1273	11.6045		Column B	AP1 del
ATP6AP1-LKO + del420-440	0.03003	0.040325	0.052656	0.05482	0.051295	0.21677	0.256585	0.295136	0.30704	0.336859							ATP6AP1-LKO + del420-440	4.99889	5.05286	4.55608	4.5325	4.44904	1.08361	1.29649	1.34466	1.39166	1.4987	0.150119	0.203757	0.239906	0.248472	0.228215		13.8504	13.1115		vs.	vs.
ATP6AP1-LKO + del420-440 Met	0.05618	0.032704	0.047644	0.059928	0.042278	0.260359	0.265633	0.297971	0.323842	0.351155							ATP6AP1-LKO + del420-440 Met	4.30489	4.16518	4.99632	4.2108	4.62864	1.12082	1.10641	1.48876	1.36363	1.62537	0.24185	0.13622	0.238047	0.252346	0.19569		19.6538	15.1555		Column A	AP1 FL
																																		19.5278	28.3635
AMP/ATP																																					Unpaired t test
Table Analyzed	ED Fig. 12q left AMP/ATP						Number of families	1																													P value	0.4923
Data sets analyzed	A-D						Number of comparisons per family	6																													P value summary	ns
							Alpha	0.05																													Significantly different? (P < 0.05)	No
ANOVA summary	One-way ANOVA	Ordinary																																			One- or two-tailed P value?	Two-tailed
F	1.651						Tukey's multiple comparisons test	Mean Diff.	95.00% CI of diff.	Below threshold?	Summary	Adjusted P Value																									t, df	t=0.7196 df=8
P value	0.2174						ATP6AP1-LKO + FL vs. ATP6AP1-LKO + FL Met	-0.004116	-0.02640 to 0.01817	No	ns	0.9509	A-B
P value summary	ns						ATP6AP1-LKO + FL vs. ATP6AP1-LKO + del420-440	0.01073	-0.01155 to 0.03302	No	ns	0.5301	A-C																								How big is the difference?
Significant diff. among means (P < 0.05)?	No						ATP6AP1-LKO + FL vs. ATP6AP1-LKO + del420-440 Met	0.00881	-0.01347 to 0.03109	No	ns	0.6764	A-D																								Mean ± SEM of column A	14.77 ± 2.077 N=5
R squared	0.2364						ATP6AP1-LKO + FL Met vs. ATP6AP1-LKO + del420-440	0.01485	-0.007436 to 0.03713	No	ns	0.2643	B-C																								Mean ± SEM of column B	17.39 ± 2.992 N=5
							ATP6AP1-LKO + FL Met vs. ATP6AP1-LKO + del420-440 Met	0.01293	-0.009358 to 0.03521	No	ns	0.3756	B-D																								Difference between means	2.620 ± 3.642
Brown-Forsythe test							ATP6AP1-LKO + del420-440 vs. ATP6AP1-LKO + del420-440 Met	-0.001922	-0.02421 to 0.02036	No	ns	0.9945	C-D																								95% confidence interval	-5.777 to 11.02
F (DFn, DFd)	0.08393 (3, 16)																																				R square	0.06079
P value	0.9678						Test details	Mean 1	Mean 2	Mean Diff.	SE of diff.	n1	n2	q	DF
P value summary	ns						ATP6AP1-LKO + FL vs. ATP6AP1-LKO + FL Met	0.05656	0.06067	-0.004116	0.007789	5	5	0.7474	16																						F test to compare variances
Are SDs significantly different (P < 0.05)?	No						ATP6AP1-LKO + FL vs. ATP6AP1-LKO + del420-440	0.05656	0.04583	0.01073	0.007789	5	5	1.949	16																						F,DFn, Dfd	2.075, 4, 4
							ATP6AP1-LKO + FL vs. ATP6AP1-LKO + del420-440 Met	0.05656	0.04775	0.00881	0.007789	5	5	1.6	16																						P value	0.497
Bartlett's test							ATP6AP1-LKO + FL Met vs. ATP6AP1-LKO + del420-440	0.06067	0.04583	0.01485	0.007789	5	5	2.696	16																						P value summary	ns
Bartlett's statistic (corrected)	1.124						ATP6AP1-LKO + FL Met vs. ATP6AP1-LKO + del420-440 Met	0.06067	0.04775	0.01293	0.007789	5	5	2.347	16																						Significantly different? (P < 0.05)	No
P value	0.7712						ATP6AP1-LKO + del420-440 vs. ATP6AP1-LKO + del420-440 Met	0.04583	0.04775	-0.001922	0.007789	5	5	0.3489	16
P value summary	ns
Are SDs significantly different (P < 0.05)?	No
ANOVA table	SS	DF	MS	F (DFn, DFd)	P value
Treatment (between columns)	0.0007513	3	0.0002504	F (3, 16) = 1.651	P=0.2174
Residual (within columns)	0.002427	16	0.0001517
Total	0.003178	19
Normality of Residuals
Test name	Statistics	P value	Passed normality test (alpha=0.05)?	P value summary
Anderson-Darling (A2*)	0.2081	0.843	Yes	ns
D'Agostino-Pearson omnibus (K2)	0.923	0.6303	Yes	ns
Shapiro-Wilk (W)	0.9737	0.8307	Yes	ns
Kolmogorov-Smirnov (distance)	0.1036	0.1	Yes	ns
Data summary
Number of treatments (columns)	4
Number of values (total)	20
ADP/ATP
Table Analyzed	ED Fig. 12q left ADP/ATP						Number of families	1
Data sets analyzed	E-H						Number of comparisons per family	6
							Alpha	0.05
ANOVA summary	One-way ANOVA	Ordinary
F	0.4368						Tukey's multiple comparisons test	Mean Diff.	95.00% CI of diff.	Below threshold?	Summary	Adjusted P Value
P value	0.7297						ATP6AP1-LKO + FL vs. ATP6AP1-LKO + FL Met	-0.0242	-0.1078 to 0.05940	No	ns	0.8403	E-F
P value summary	ns						ATP6AP1-LKO + FL vs. ATP6AP1-LKO + del420-440	-0.01425	-0.09785 to 0.06936	No	ns	0.9608	E-G
Significant diff. among means (P < 0.05)?	No						ATP6AP1-LKO + FL vs. ATP6AP1-LKO + del420-440 Met	-0.03156	-0.1152 to 0.05205	No	ns	0.7062	E-H
R squared	0.0757						ATP6AP1-LKO + FL Met vs. ATP6AP1-LKO + del420-440	0.009956	-0.07365 to 0.09356	No	ns	0.9859	F-G
							ATP6AP1-LKO + FL Met vs. ATP6AP1-LKO + del420-440 Met	-0.007358	-0.09096 to 0.07625	No	ns	0.9942	F-H
Brown-Forsythe test							ATP6AP1-LKO + del420-440 vs. ATP6AP1-LKO + del420-440 Met	-0.01731	-0.1009 to 0.06629	No	ns	0.9329	G-H
F (DFn, DFd)	0.1255 (3, 16)
P value	0.9436						Test details	Mean 1	Mean 2	Mean Diff.	SE of diff.	n1	n2	q	DF
P value summary	ns						ATP6AP1-LKO + FL vs. ATP6AP1-LKO + FL Met	0.2682	0.2924	-0.0242	0.02922	5	5	1.171	16
Are SDs significantly different (P < 0.05)?	No						ATP6AP1-LKO + FL vs. ATP6AP1-LKO + del420-440	0.2682	0.2825	-0.01425	0.02922	5	5	0.6895	16
							ATP6AP1-LKO + FL vs. ATP6AP1-LKO + del420-440 Met	0.2682	0.2998	-0.03156	0.02922	5	5	1.527	16
Bartlett's test							ATP6AP1-LKO + FL Met vs. ATP6AP1-LKO + del420-440	0.2924	0.2825	0.009956	0.02922	5	5	0.4818	16
Bartlett's statistic (corrected)	0.3531						ATP6AP1-LKO + FL Met vs. ATP6AP1-LKO + del420-440 Met	0.2924	0.2998	-0.007358	0.02922	5	5	0.3561	16
P value	0.9498						ATP6AP1-LKO + del420-440 vs. ATP6AP1-LKO + del420-440 Met	0.2825	0.2998	-0.01731	0.02922	5	5	0.8379	16
P value summary	ns
Are SDs significantly different (P < 0.05)?	No
ANOVA table	SS	DF	MS	F (DFn, DFd)	P value
Treatment (between columns)	0.002797	3	0.0009325	F (3, 16) = 0.4368	P=0.7297
Residual (within columns)	0.03416	16	0.002135
Total	0.03696	19
Normality of Residuals
Test name	Statistics	P value	Passed normality test (alpha=0.05)?	P value summary
Anderson-Darling (A2*)	0.2247	0.7939	Yes	ns
D'Agostino-Pearson omnibus (K2)	1.255	0.5339	Yes	ns
Shapiro-Wilk (W)	0.9633	0.6125	Yes	ns
Kolmogorov-Smirnov (distance)	0.08977	0.1	Yes	ns
Data summary
Number of treatments (columns)	4
Number of values (total)	20
