# Supplementary material for: Low-dose metformin targets the lysosomal AMPK pathway through PEN2
Source: Nature. 2022 Feb 23;603(7899):159–65. doi: 10.1038/s41586-022-04431-8 (PMC8891018; doi:10.1038/s41586-022-04431-8)
Supplement: Supplementary file 19 — Source Data Extended Data Fig. 13 [file 41586_2022_4431_MOESM19_ESM.xlsx]

## Sheet: ED Fig. 13b
ED Fig. 13b upper																	ED Fig. 13b lower
	AMP/ATP				ADP/ATP													ATP				ADP				AMP
Control	0.063048	0.071997	0.074452	0.068667	0.211041	0.229744	0.230962	0.213765									Control	841.716	769.254	771.02	761.918	177.636	176.732	178.076	162.871	53.0686	55.3841	57.4044	52.3185
Control Met	0.060239	0.069148	0.050886	0.076657	0.216493	0.252032	0.180665	0.247968									Control Met	846.598	808.734	782.17	783.415	183.282	203.827	141.311	194.262	50.9986	55.9225	39.8016	60.054
siPEN2	0.062995	0.064465	0.057958	0.067651	0.256841	0.266769	0.207494	0.217039									siPEN2	757.112	811.798	746.43	798.348	194.458	216.562	154.88	173.273	47.6945	52.3326	43.2614	54.0087
siPEN2 Met	0.072178	0.069306	0.070771	0.064639	0.217536	0.21496	0.207876	0.206358									siPEN2 Met	789.94	745.003	732.324	791.548	171.84	160.146	152.233	163.342	57.0164	51.6332	51.8275	51.1648
AMP/ATP
Table Analyzed	ED Fig. 13b upper AMP/ATP						Compare column means (main column effect)
Two-way ANOVA	Ordinary						Number of families	1
Alpha	0.05						Number of comparisons per family	6
							Alpha	0.05
Source of Variation	% of total variation	P value	P value summary	Significant?
Row Factor	15.76	0.5584	ns	No			Tukey's multiple comparisons test	Mean Diff.	95.00% CI of diff.	Below threshold?	Summary	Adjusted P Value
Column Factor	19.67	0.4722	ns	No
							Control vs. Control Met	0.005308	-0.009832 to 0.02045	No	ns	0.7014
ANOVA table	SS (Type III)	DF	MS	F (DFn, DFd)	P value		Control vs. siPEN2	0.006274	-0.008867 to 0.02141	No	ns	0.5889
Row Factor	0.0001033	3	3.445e-05	F (3, 9) = 0.7322	P=0.5584		Control vs. siPEN2 Met	0.0003175	-0.01482 to 0.01546	No	ns	0.9999
Column Factor	0.000129	3	4.299e-05	F (3, 9) = 0.9137	P=0.4722		Control Met vs. siPEN2	0.0009653	-0.01418 to 0.01611	No	ns	0.997
Residual	0.0004234	9	4.705e-05				Control Met vs. siPEN2 Met	-0.004991	-0.02013 to 0.01015	No	ns	0.7376
							siPEN2 vs. siPEN2 Met	-0.005956	-0.02110 to 0.009184	No	ns	0.6259
Spearman's test for heteroscedasticity
Rs of predicted Y vs. |residual|	0.1265
P value (one tailed)	0.3203						Test details	Mean 1	Mean 2	Mean Diff.	SE of diff.	N1	N2	q	DF
Passed (P > 0.05)?	Yes
							Control vs. Control Met	0.06954	0.06423	0.005308	0.00485	4	4	1.548	9
Normality of Residuals							Control vs. siPEN2	0.06954	0.06327	0.006274	0.00485	4	4	1.829	9
Test name	Statistics	P value	Passed normality test (alpha=0.05)?	P value summary			Control vs. siPEN2 Met	0.06954	0.06922	0.0003175	0.00485	4	4	0.09258	9
Anderson-Darling (A2*)	0.1302	0.9768	Yes	ns			Control Met vs. siPEN2	0.06423	0.06327	0.0009653	0.00485	4	4	0.2815	9
D'Agostino-Pearson omnibus (K2)	0.0085	0.9958	Yes	ns			Control Met vs. siPEN2 Met	0.06423	0.06922	-0.004991	0.00485	4	4	1.455	9
Shapiro-Wilk (W)	0.9877	0.9971	Yes	ns			siPEN2 vs. siPEN2 Met	0.06327	0.06922	-0.005956	0.00485	4	4	1.737	9
Kolmogorov-Smirnov (distance)	0.08717	0.1	Yes	ns
Data summary
Number of columns (Column Factor)	4
Number of rows (Row Factor)	4
Number of values	16
ADP/ATP
Table Analyzed	ED Fig. 13b upper ADP/ATP						Compare column means (main column effect)
Two-way ANOVA	Ordinary						Number of families	1
Alpha	0.05						Number of comparisons per family	6
							Alpha	0.05
Source of Variation	% of total variation	P value	P value summary	Significant?
Row Factor	31.25	0.2131	ns	No			Tukey's multiple comparisons test	Mean Diff.	95.00% CI of diff.	Below threshold?	Summary	Adjusted P Value
Column Factor	17.33	0.4319	ns	No
							Control vs. Control Met	-0.002911	-0.04882 to 0.04300	No	ns	0.997
ANOVA table	SS (Type III)	DF	MS	F (DFn, DFd)	P value		Control vs. siPEN2	-0.01566	-0.06156 to 0.03025	No	ns	0.718
Row Factor	0.002365	3	0.0007884	F (3, 9) = 1.823	P=0.2131		Control vs. siPEN2 Met	0.009696	-0.03621 to 0.05560	No	ns	0.9096
Column Factor	0.001312	3	0.0004373	F (3, 9) = 1.011	P=0.4319		Control Met vs. siPEN2	-0.01275	-0.05865 to 0.03316	No	ns	0.8216
Residual	0.003892	9	0.0004325				Control Met vs. siPEN2 Met	0.01261	-0.03330 to 0.05851	No	ns	0.8262
							siPEN2 vs. siPEN2 Met	0.02535	-0.02055 to 0.07126	No	ns	0.3663
Spearman's test for heteroscedasticity
Rs of predicted Y vs. |residual|	-0.09118
P value (one tailed)	0.3685						Test details	Mean 1	Mean 2	Mean Diff.	SE of diff.	N1	N2	q	DF
Passed (P > 0.05)?	Yes
							Control vs. Control Met	0.2214	0.2243	-0.002911	0.01471	4	4	0.28	9
Normality of Residuals							Control vs. siPEN2	0.2214	0.237	-0.01566	0.01471	4	4	1.506	9
Test name	Statistics	P value	Passed normality test (alpha=0.05)?	P value summary			Control vs. siPEN2 Met	0.2214	0.2117	0.009696	0.01471	4	4	0.9324	9
Anderson-Darling (A2*)	0.3704	0.3803	Yes	ns			Control Met vs. siPEN2	0.2243	0.237	-0.01275	0.01471	4	4	1.226	9
D'Agostino-Pearson omnibus (K2)	1.386	0.5001	Yes	ns			Control Met vs. siPEN2 Met	0.2243	0.2117	0.01261	0.01471	4	4	1.212	9
Shapiro-Wilk (W)	0.9472	0.4468	Yes	ns			siPEN2 vs. siPEN2 Met	0.237	0.2117	0.02535	0.01471	4	4	2.438	9
Kolmogorov-Smirnov (distance)	0.1475	0.1	Yes	ns
Data summary
Number of columns (Column Factor)	4
Number of rows (Row Factor)	4
Number of values	16

## Sheet: ED Fig. 13d
ED Fig. 13d
Control	siPEN2		Table Analyzed	ED Fig. 13d				Control	siPEN2
1.02547	0.0964744						Number of values	3	3
0.970157	0.333623		Column B	siPEN2
1.00437	0.292456		vs.	vs.			Minimum	0.970157	0.0964744
			Column A	Control			25% Percentile	0.970157	0.0964744
							Median	1.00437	0.292456
			Unpaired t test				75% Percentile	1.02547	0.333623
			P value	0.0005			Maximum	1.02547	0.333623
			P value summary	***
			Significantly different (P < 0.01)?	Yes			Mean	1	0.240851
			One- or two-tailed P value?	Two-tailed			Std. Deviation	0.0279159	0.126717
			t, df	t=10.13357, df=4			Std. Error of Mean	0.0161172	0.07316
			How big is the difference?				Lower 95% CI	0.840039	-0.48525
			Mean of column A	1			Upper 95% CI	1.15996	0.966952
			Mean of column B	0.240851
			Difference between means (B - A) ± SEM	-0.7591490 ± 0.07491424
			99% confidence interval	-1.104061 to -0.4142367
			R squared (eta squared)	0.962508
			F test to compare variances
			F, DFn, Dfd	20.60464, 2, 2
			P value	0.0926
			P value summary	ns
			Significantly different (P < 0.01)?	No
			Model comparison	SS	DF	Probability it is correct
			Null H. Population means identical	0.898134	5	0.7760792%
			Alternative H: Distinct population means	0.0336729	4	99.22392%
			Ratio of probabilities			127.853
			Difference in AICc			9.70176
			Normality of Residuals
			Test name	Statistics	P value	Passed normality test (alpha=0.01)?	P value summary
			Anderson-Darling (A2*)	N too small
			D'Agostino-Pearson omnibus (K2)	N too small
			Shapiro-Wilk (W)	0.932555	0.6	Yes	ns
			Kolmogorov-Smirnov (distance)	0.191392	0.1	Yes	ns
			Data analyzed
			Sample size, column A	3
			Sample size, column B	3

## Sheet: ED Fig. 13e
ED Fig. 13e
Control	siPEN2		Table Analyzed	ED Fig. 13e
16.2438	12.2551
11.6493	24.1949		Column B	siPEN2
12.4696	15.0602		vs.	vs.
20.56	18.7783		Column A	Control
			Unpaired t test
			P value	0.5032
			P value summary	ns
			Significantly different (P < 0.05)?	No
			One- or two-tailed P value?	Two-tailed
			t, df	t=0.7120, df=6
			How big is the difference?
			Mean of column A	15.23
			Mean of column B	17.57
			Difference between means (B - A) ± SEM	2.341 ± 3.289
			95% confidence interval	-5.705 to 10.39
			R squared (eta squared)	0.07791
			F test to compare variances
			F, DFn, Dfd	1.602, 3, 3
			P value	0.7081
			P value summary	ns
			Significantly different (P < 0.05)?	No
			Normality of Residuals
			Test name	Statistics	P value	Passed normality test (alpha=0.05)?	P value summary
			Anderson-Darling (A2*)	0.3293	0.4216	Yes	ns
			D'Agostino-Pearson omnibus (K2)	1.011	0.6031	Yes	ns
			Shapiro-Wilk (W)	0.9217	0.4436	Yes	ns
			Kolmogorov-Smirnov (distance)	0.2202	0.1	Yes	ns
			Data analyzed
			Sample size, column A	4
			Sample size, column B	4

## Sheet: ED Fig. 13f
ED Fig. 13f upper																	ED Fig. 13f lower
	AMP/ATP				ADP/ATP													ATP				ADP				AMP
ATP6AP1-/- + FL	0.047928	0.055984	0.052167	0.041584	0.177436	0.232159	0.107131	0.168611									ATP6AP1-/-+ FL	837.039	755.013	813.132	809.699	148.52	175.283	87.1115	136.524	40.1176	42.2687	42.4187	33.6702
ATP6AP1-/- + FL Met	0.045549	0.044546	0.041905	0.045764	0.169651	0.167702	0.186911	0.207351									ATP6AP1-/-+ FL Met	721.205	797.562	772.048	896.258	122.353	133.753	144.304	185.84	32.8503	35.528	32.3524	41.0161
ATP6AP1-/- + del420-440	0.047592	0.047462	0.064278	0.061069	0.210377	0.192017	0.226577	0.239591									ATP6AP1-/-+ del420-440	858.189	822.771	754.419	800.41	180.544	157.986	170.934	191.771	40.8427	39.0506	48.4923	48.8804
ATP6AP1-/- + del420-440 Met	0.05079	0.049458	0.047424	0.045472	0.185618	0.188707	0.183614	0.167655									ATP6AP1-/-+ del420-440 Met	775.313	819.982	865.271	847.38	143.912	154.736	158.876	142.067	39.3784	40.555	41.0347	38.5322
AMP/ATP
Table Analyzed	ED Fig. 13f upper AMP/ATP						Compare column means (main column effect)
Two-way ANOVA	Ordinary						Number of families	1
Alpha	0.05						Number of comparisons per family	6
							Alpha	0.05
Source of Variation	% of total variation	P value	P value summary	Significant?
Row Factor	4.651	0.863	ns	No			Tukey's multiple comparisons test	Mean Diff.	95.00% CI of diff.	Below threshold?	Summary	Adjusted P Value
Column Factor	38.37	0.1817	ns	No
							ATP6AP1-/-+ FL vs. ATP6AP1-/-+ FL Met	0.004975	-0.008718 to 0.01867	No	ns	0.6792
ANOVA table	SS (Type III)	DF	MS	F (DFn, DFd)	P value		ATP6AP1-/-+ FL vs. ATP6AP1-/-+ del420-440	-0.005685	-0.01938 to 0.008008	No	ns	0.5875
Row Factor	2.826e-05	3	9.421e-06	F (3, 9) = 0.2449	P=0.8630		ATP6AP1-/-+ FL vs. ATP6AP1-/-+ del420-440 Met	0.00113	-0.01256 to 0.01482	No	ns	0.9936
Column Factor	0.0002332	3	7.773e-05	F (3, 9) = 2.020	P=0.1817		ATP6AP1-/-+ FL Met vs. ATP6AP1-/-+ del420-440	-0.01066	-0.02435 to 0.003034	No	ns	0.1401
Residual	0.0003463	9	3.848e-05				ATP6AP1-/-+ FL Met vs. ATP6AP1-/-+ del420-440 Met	-0.003845	-0.01754 to 0.009848	No	ns	0.8168
							ATP6AP1-/-+ del420-440 vs. ATP6AP1-/-+ del420-440 Met	0.006814	-0.006879 to 0.02051	No	ns	0.4482
Spearman's test for heteroscedasticity
Rs of predicted Y vs. |residual|	0.5941
P value (one tailed)	0.0076						Test details	Mean 1	Mean 2	Mean Diff.	SE of diff.	N1	N2	q	DF
Passed (P > 0.05)?	No
							ATP6AP1-/-+ FL vs. ATP6AP1-/-+ FL Met	0.04942	0.04444	0.004975	0.004386	4	4	1.604	9
Normality of Residuals							ATP6AP1-/-+ FL vs. ATP6AP1-/-+ del420-440	0.04942	0.0551	-0.005685	0.004386	4	4	1.833	9
Test name	Statistics	P value	Passed normality test (alpha=0.05)?	P value summary			ATP6AP1-/-+ FL vs. ATP6AP1-/-+ del420-440 Met	0.04942	0.04829	0.00113	0.004386	4	4	0.3643	9
Anderson-Darling (A2*)	0.2426	0.7244	Yes	ns			ATP6AP1-/-+ FL Met vs. ATP6AP1-/-+ del420-440	0.04444	0.0551	-0.01066	0.004386	4	4	3.437	9
D'Agostino-Pearson omnibus (K2)	1.104	0.5757	Yes	ns			ATP6AP1-/-+ FL Met vs. ATP6AP1-/-+ del420-440 Met	0.04444	0.04829	-0.003845	0.004386	4	4	1.24	9
Shapiro-Wilk (W)	0.949	0.4733	Yes	ns			ATP6AP1-/-+ del420-440 vs. ATP6AP1-/-+ del420-440 Met	0.0551	0.04829	0.006814	0.004386	4	4	2.197	9
Kolmogorov-Smirnov (distance)	0.1132	0.1	Yes	ns
Data summary
Number of columns (Column Factor)	4
Number of rows (Row Factor)	4
Number of values	16
ADP/ATP
Table Analyzed	ED Fig. 13f upper ADP/ATP						Compare column means (main column effect)
Two-way ANOVA	Ordinary						Number of families	1
Alpha	0.05						Number of comparisons per family	6
							Alpha	0.05
Source of Variation	% of total variation	P value	P value summary	Significant?
Row Factor	6.822	0.8029	ns	No			Tukey's multiple comparisons test	Mean Diff.	95.00% CI of diff.	Below threshold?	Summary	Adjusted P Value
Column Factor	31.47	0.2726	ns	No
							ATP6AP1-/-+ FL vs. ATP6AP1-/-+ FL Met	-0.01157	-0.08285 to 0.05971	No	ns	0.9554
ANOVA table	SS (Type III)	DF	MS	F (DFn, DFd)	P value		ATP6AP1-/-+ FL vs. ATP6AP1-/-+ del420-440	-0.04581	-0.1171 to 0.02547	No	ns	0.2545
Row Factor	0.001037	3	0.0003458	F (3, 9) = 0.3317	P=0.8029		ATP6AP1-/-+ FL vs. ATP6AP1-/-+ del420-440 Met	-0.01006	-0.08134 to 0.06122	No	ns	0.9698
Column Factor	0.004785	3	0.001595	F (3, 9) = 1.530	P=0.2726		ATP6AP1-/-+ FL Met vs. ATP6AP1-/-+ del420-440	-0.03424	-0.1055 to 0.03704	No	ns	0.4762
Residual	0.009384	9	0.001043				ATP6AP1-/-+ FL Met vs. ATP6AP1-/-+ del420-440 Met	0.001505	-0.06978 to 0.07279	No	ns	0.9999
							ATP6AP1-/-+ del420-440 vs. ATP6AP1-/-+ del420-440 Met	0.03574	-0.03554 to 0.1070	No	ns	0.4422
Spearman's test for heteroscedasticity
Rs of predicted Y vs. |residual|	0.02059
P value (one tailed)	0.4698						Test details	Mean 1	Mean 2	Mean Diff.	SE of diff.	N1	N2	q	DF
Passed (P > 0.05)?	Yes
							ATP6AP1-/-+ FL vs. ATP6AP1-/-+ FL Met	0.1713	0.1829	-0.01157	0.02283	4	4	0.7166	9
Normality of Residuals							ATP6AP1-/-+ FL vs. ATP6AP1-/-+ del420-440	0.1713	0.2171	-0.04581	0.02283	4	4	2.837	9
Test name	Statistics	P value	Passed normality test (alpha=0.05)?	P value summary			ATP6AP1-/-+ FL vs. ATP6AP1-/-+ del420-440 Met	0.1713	0.1814	-0.01006	0.02283	4	4	0.6233	9
Anderson-Darling (A2*)	0.2868	0.5747	Yes	ns			ATP6AP1-/-+ FL Met vs. ATP6AP1-/-+ del420-440	0.1829	0.2171	-0.03424	0.02283	4	4	2.121	9
D'Agostino-Pearson omnibus (K2)	0.8574	0.6513	Yes	ns			ATP6AP1-/-+ FL Met vs. ATP6AP1-/-+ del420-440 Met	0.1829	0.1814	0.001505	0.02283	4	4	0.09323	9
Shapiro-Wilk (W)	0.9698	0.8362	Yes	ns			ATP6AP1-/-+ del420-440 vs. ATP6AP1-/-+ del420-440 Met	0.2171	0.1814	0.03574	0.02283	4	4	2.214	9
Kolmogorov-Smirnov (distance)	0.1317	0.1	Yes	ns
Data summary
Number of columns (Column Factor)	4
Number of rows (Row Factor)	4
Number of values	16

## Sheet: ED Fig. 13g
ED Fig. 13g left																	ED Fig. 13g middle																	ED Fig. 13g right
	WT				α1α2-/-													WT				α1α2-/-													WT				α1α2-/-
0	0.993	1.016	0.975	1.016	0.886	0.995	0.895	0.885									0	1.013	0.990687	1.0354	0.96574	1.00313	0.749796	0.890254	0.724474									0	1.02428	1.00803	0.95196	1.04589	0.83265	0.75469	0.84064	0.70205
5	1.082	1.073	1.112	1.084	0.958	0.902	0.88	0.869									5	1.13614	1.21206	1.10566	1.08043	0.724474	0.739344	0.89307	0.862008									5	1.09979	1.16529	1.13329	1.17632	0.65908	0.74422	0.82589	0.78113
500	1.25	1.149	1.135	1.082	0.868	0.864	0.894	1.002									500	1.23765	1.23568	1.33707	1.33381	0.705538	0.874431	0.783744	1.01229									500	1.11048	1.46651	1.28433	1.24998	0.65908	0.85487	0.74922	0.85577
Table Analyzed	ED Fig. 13g left						Compare cell means regardless of rows and columns										Table Analyzed	ED Fig. 13g middle						Compare cell means regardless of rows and columns										Table Analyzed	ED Fig. 13g right						Compare cell means regardless of rows and columns
Two-way ANOVA	Ordinary						Number of families	1									Two-way ANOVA	Ordinary						Number of families	1									Two-way ANOVA	Ordinary						Number of families	1
Alpha	0.05						Number of comparisons per family	15									Alpha	0.05						Number of comparisons per family	15									Alpha	0.05						Number of comparisons per family	15
							Alpha	0.05																Alpha	0.05																Alpha	0.05
Source of Variation	% of total variation	P value	P value summary	Significant?													Source of Variation	% of total variation	P value	P value summary	Significant?													Source of Variation	% of total variation	P value	P value summary	Significant?
Interaction	9.974	0.0123	*	Yes			Tukey's multiple comparisons test	Mean Diff.	95.00% CI of diff.	Below threshold?	Summary	Adjusted P Value					Interaction	9.103	0.0191	*	Yes			Tukey's multiple comparisons test	Mean Diff.	95.00% CI of diff.	Below threshold?	Summary	Adjusted P Value					Interaction	6.86	0.0152	*	Yes			Tukey's multiple comparisons test	Mean Diff.	95.00% CI of diff.	Below threshold?	Summary	Adjusted P Value
Row Factor	7.896	0.0263	*	Yes													Row Factor	9.6	0.0161	*	Yes													Row Factor	6.575	0.0175	*	Yes
Column Factor	66.28	<0.0001	****	Yes			0:WT vs. 0:α1α2-/-	0.08475	-0.02462 to 0.1941	No	ns	0.1873					Column Factor	64.82	<0.0001	****	Yes			0:WT vs. 0:α1α2-/-	0.1593	-0.04356 to 0.3621	No	ns	0.1771					Column Factor	74.98	<0.0001	****	Yes			0:WT vs. 0:α1α2-/-	0.225	0.03561 to 0.4145	Yes	*	0.0148
							0:WT vs. 5:WT	-0.08775	-0.1971 to 0.02162	No	ns	0.1614												0:WT vs. 5:WT	-0.1324	-0.3352 to 0.07049	No	ns	0.3429												0:WT vs. 5:WT	-0.1361	-0.3256 to 0.05329	No	ns	0.2504
ANOVA table	SS	DF	MS	F (DFn, DFd)	P value		0:WT vs. 5:α1α2-/-	0.09775	-0.01162 to 0.2071	No	ns	0.0957					ANOVA table	SS	DF	MS	F (DFn, DFd)	P value		0:WT vs. 5:α1α2-/-	0.1965	-0.006366 to 0.3993	No	ns	0.0608					ANOVA table	SS	DF	MS	F (DFn, DFd)	P value		0:WT vs. 5:α1α2-/-	0.255	0.06554 to 0.4444	Yes	**	0.0051
Interaction	0.02684	2	0.01342	F (2, 18) = 5.665	P=0.0123		0:WT vs. 500:WT	-0.154	-0.2634 to -0.04463	Yes	**	0.0034					Interaction	0.08101	2	0.0405	F (2, 18) = 4.971	P=0.0191		0:WT vs. 500:WT	-0.2848	-0.4877 to -0.08199	Yes	**	0.0035					Interaction	0.07572	2	0.03786	F (2, 18) = 5.329	P=0.0152		0:WT vs. 500:WT	-0.2703	-0.4597 to -0.08087	Yes	**	0.003
Row Factor	0.02125	2	0.01062	F (2, 18) = 4.485	P=0.0263		0:WT vs. 500:α1α2-/-	0.093	-0.01637 to 0.2024	No	ns	0.1233					Row Factor	0.08544	2	0.04272	F (2, 18) = 5.243	P=0.0161		0:WT vs. 500:α1α2-/-	0.1572	-0.04564 to 0.3601	No	ns	0.1872					Row Factor	0.07258	2	0.03629	F (2, 18) = 5.107	P=0.0175		0:WT vs. 500:α1α2-/-	0.2278	0.03839 to 0.4172	Yes	*	0.0134
Column Factor	0.1784	1	0.1784	F (1, 18) = 75.30	P<0.0001		0:α1α2-/- vs. 5:WT	-0.1725	-0.2819 to -0.06313	Yes	**	0.0011					Column Factor	0.5768	1	0.5768	F (1, 18) = 70.79	P<0.0001		0:α1α2-/- vs. 5:WT	-0.2917	-0.4945 to -0.08881	Yes	**	0.0028					Column Factor	0.8277	1	0.8277	F (1, 18) = 116.5	P<0.0001		0:α1α2-/- vs. 5:WT	-0.3612	-0.5506 to -0.1717	Yes	***	0.0001
Residual	0.04264	18	0.002369				0:α1α2-/- vs. 5:α1α2-/-	0.013	-0.09637 to 0.1224	No	ns	0.9988					Residual	0.1467	18	0.008148				0:α1α2-/- vs. 5:α1α2-/-	0.03719	-0.1657 to 0.2400	No	ns	0.991					Residual	0.1279	18	0.007105				0:α1α2-/- vs. 5:α1α2-/-	0.02993	-0.1595 to 0.2193	No	ns	0.9954
							0:α1α2-/- vs. 500:WT	-0.2388	-0.3481 to -0.1294	Yes	****	<0.0001												0:α1α2-/- vs. 500:WT	-0.4441	-0.6470 to -0.2413	Yes	****	<0.0001												0:α1α2-/- vs. 500:WT	-0.4953	-0.6847 to -0.3059	Yes	****	<0.0001
Difference between column means							0:α1α2-/- vs. 500:α1α2-/-	0.00825	-0.1011 to 0.1176	No	ns	0.9999					Difference between column means							0:α1α2-/- vs. 500:α1α2-/-	-0.002089	-0.2049 to 0.2008	No	ns	>0.9999					Difference between column means							0:α1α2-/- vs. 500:α1α2-/-	0.002772	-0.1866 to 0.1922	No	ns	>0.9999
Mean of WT	1.081						5:WT vs. 5:α1α2-/-	0.1855	0.07613 to 0.2949	Yes	***	0.0005					Mean of WT	1.14						5:WT vs. 5:α1α2-/-	0.3288	0.1260 to 0.5317	Yes	***	0.0008					Mean of WT	1.143						5:WT vs. 5:α1α2-/-	0.3911	0.2017 to 0.5805	Yes	****	<0.0001
Mean of α1α2-/-	0.9082						5:WT vs. 500:WT	-0.06625	-0.1756 to 0.04312	No	ns	0.4195					Mean of α1α2-/-	0.8302						5:WT vs. 500:WT	-0.1525	-0.3553 to 0.05037	No	ns	0.2116					Mean of α1α2-/-	0.7716						5:WT vs. 500:WT	-0.1342	-0.3236 to 0.05527	No	ns	0.2637
Difference between means	0.1724						5:WT vs. 500:α1α2-/-	0.1808	0.07138 to 0.2901	Yes	***	0.0007					Difference between means	0.3101						5:WT vs. 500:α1α2-/-	0.2896	0.08672 to 0.4924	Yes	**	0.003					Difference between means	0.3714						5:WT vs. 500:α1α2-/-	0.3639	0.1745 to 0.5534	Yes	***	0.0001
SE of difference	0.01987						5:α1α2-/- vs. 500:WT	-0.2518	-0.3611 to -0.1424	Yes	****	<0.0001					SE of difference	0.03685						5:α1α2-/- vs. 500:WT	-0.4813	-0.6842 to -0.2785	Yes	****	<0.0001					SE of difference	0.03441						5:α1α2-/- vs. 500:WT	-0.5252	-0.7147 to -0.3358	Yes	****	<0.0001
95% CI of difference	0.1307 to 0.2142						5:α1α2-/- vs. 500:α1α2-/-	-0.00475	-0.1141 to 0.1046	No	ns	>0.9999					95% CI of difference	0.2326 to 0.3875						5:α1α2-/- vs. 500:α1α2-/-	-0.03928	-0.2421 to 0.1636	No	ns	0.9884					95% CI of difference	0.2991 to 0.4437						5:α1α2-/- vs. 500:α1α2-/-	-0.02716	-0.2166 to 0.1623	No	ns	0.9971
							500:WT vs. 500:α1α2-/-	0.247	0.1376 to 0.3564	Yes	****	<0.0001												500:WT vs. 500:α1α2-/-	0.442	0.2392 to 0.6449	Yes	****	<0.0001												500:WT vs. 500:α1α2-/-	0.4981	0.3087 to 0.6875	Yes	****	<0.0001
Data summary																	Data summary																	Data summary
Number of columns (Column Factor)	2																Number of columns (Column Factor)	2																Number of columns (Column Factor)	2
Number of rows (Row Factor)	3						Test details	Mean 1	Mean 2	Mean Diff.	SE of diff.	N1	N2	q	DF		Number of rows (Row Factor)	3						Test details	Mean 1	Mean 2	Mean Diff.	SE of diff.	N1	N2	q	DF		Number of rows (Row Factor)	3						Test details	Mean 1	Mean 2	Mean Diff.	SE of diff.	N1	N2	q	DF
Number of values	24																Number of values	24																Number of values	24
							0:WT vs. 0:α1α2-/-	1	0.9153	0.08475	0.03442	4	4	3.483	18									0:WT vs. 0:α1α2-/-	1.001	0.8419	0.1593	0.06383	4	4	3.529	18									0:WT vs. 0:α1α2-/-	1.008	0.7825	0.225	0.0596	4	4	5.339	18
							0:WT vs. 5:WT	1	1.088	-0.08775	0.03442	4	4	3.606	18									0:WT vs. 5:WT	1.001	1.134	-0.1324	0.06383	4	4	2.933	18									0:WT vs. 5:WT	1.008	1.144	-0.1361	0.0596	4	4	3.23	18
							0:WT vs. 5:α1α2-/-	1	0.9023	0.09775	0.03442	4	4	4.017	18									0:WT vs. 5:α1α2-/-	1.001	0.8047	0.1965	0.06383	4	4	4.353	18									0:WT vs. 5:α1α2-/-	1.008	0.7526	0.255	0.0596	4	4	6.05	18
							0:WT vs. 500:WT	1	1.154	-0.154	0.03442	4	4	6.328	18									0:WT vs. 500:WT	1.001	1.286	-0.2848	0.06383	4	4	6.311	18									0:WT vs. 500:WT	1.008	1.278	-0.2703	0.0596	4	4	6.413	18
							0:WT vs. 500:α1α2-/-	1	0.907	0.093	0.03442	4	4	3.822	18									0:WT vs. 500:α1α2-/-	1.001	0.844	0.1572	0.06383	4	4	3.483	18									0:WT vs. 500:α1α2-/-	1.008	0.7797	0.2278	0.0596	4	4	5.405	18
							0:α1α2-/- vs. 5:WT	0.9153	1.088	-0.1725	0.03442	4	4	7.089	18									0:α1α2-/- vs. 5:WT	0.8419	1.134	-0.2917	0.06383	4	4	6.462	18									0:α1α2-/- vs. 5:WT	0.7825	1.144	-0.3612	0.0596	4	4	8.57	18
							0:α1α2-/- vs. 5:α1α2-/-	0.9153	0.9023	0.013	0.03442	4	4	0.5342	18									0:α1α2-/- vs. 5:α1α2-/-	0.8419	0.8047	0.03719	0.06383	4	4	0.824	18									0:α1α2-/- vs. 5:α1α2-/-	0.7825	0.7526	0.02993	0.0596	4	4	0.7101	18
							0:α1α2-/- vs. 500:WT	0.9153	1.154	-0.2388	0.03442	4	4	9.811	18									0:α1α2-/- vs. 500:WT	0.8419	1.286	-0.4441	0.06383	4	4	9.84	18									0:α1α2-/- vs. 500:WT	0.7825	1.278	-0.4953	0.0596	4	4	11.75	18
							0:α1α2-/- vs. 500:α1α2-/-	0.9153	0.907	0.00825	0.03442	4	4	0.339	18									0:α1α2-/- vs. 500:α1α2-/-	0.8419	0.844	-0.002089	0.06383	4	4	0.04628	18									0:α1α2-/- vs. 500:α1α2-/-	0.7825	0.7797	0.002772	0.0596	4	4	0.06578	18
							5:WT vs. 5:α1α2-/-	1.088	0.9023	0.1855	0.03442	4	4	7.623	18									5:WT vs. 5:α1α2-/-	1.134	0.8047	0.3288	0.06383	4	4	7.286	18									5:WT vs. 5:α1α2-/-	1.144	0.7526	0.3911	0.0596	4	4	9.28	18
							5:WT vs. 500:WT	1.088	1.154	-0.06625	0.03442	4	4	2.722	18									5:WT vs. 500:WT	1.134	1.286	-0.1525	0.06383	4	4	3.378	18									5:WT vs. 500:WT	1.144	1.278	-0.1342	0.0596	4	4	3.183	18
							5:WT vs. 500:α1α2-/-	1.088	0.907	0.1808	0.03442	4	4	7.428	18									5:WT vs. 500:α1α2-/-	1.134	0.844	0.2896	0.06383	4	4	6.416	18									5:WT vs. 500:α1α2-/-	1.144	0.7797	0.3639	0.0596	4	4	8.635	18
							5:α1α2-/- vs. 500:WT	0.9023	1.154	-0.2518	0.03442	4	4	10.35	18									5:α1α2-/- vs. 500:WT	0.8047	1.286	-0.4813	0.06383	4	4	10.66	18									5:α1α2-/- vs. 500:WT	0.7526	1.278	-0.5252	0.0596	4	4	12.46	18
							5:α1α2-/- vs. 500:α1α2-/-	0.9023	0.907	-0.00475	0.03442	4	4	0.1952	18									5:α1α2-/- vs. 500:α1α2-/-	0.8047	0.844	-0.03928	0.06383	4	4	0.8703	18									5:α1α2-/- vs. 500:α1α2-/-	0.7526	0.7797	-0.02716	0.0596	4	4	0.6443	18
							500:WT vs. 500:α1α2-/-	1.154	0.907	0.247	0.03442	4	4	10.15										500:WT vs. 500:α1α2-/-	1.286	0.844	0.442	0.06383	4	4	9.794										500:WT vs. 500:α1α2-/-	1.278	0.7797	0.4981	0.0596	4	4	11.82

## Sheet: ED Fig. 13h
ED Fig. 13h left																	ED Fig. 13h right
	WT				α1α2-/-													WT					α1α2-/-
0	1.2	0.81	0.95	0.92	1.07	1.06	0.85	0.98									0	1.07	1.07	0.96	0.98	0.95	1.05	1.1	0.91	1	0.96
5	1.36	1.04	0.81	0.79	0.77	1.34	0.83	0.92									5	0.84	0.86	0.9	0.86	0.85	1.05	0.98	0.96	0.91	1.07
500	0.67	1.05	1.27	0.87	1.1	1.08	0.72	0.97									500	0.82	0.79	0.79	0.82	0.77	0.9	1.09	0.92	1.03	0.92
Table Analyzed	ED Fig. 13h left						Compare cell means regardless of rows and columns										Table Analyzed	ED Fig. 13h right						Compare cell means regardless of rows and columns
Two-way ANOVA	Ordinary						Number of families	1									Two-way ANOVA	Ordinary						Number of families	1
Alpha	0.05						Number of comparisons per family	15									Alpha	0.05						Number of comparisons per family	15
							Alpha	0.05																Alpha	0.05
Source of Variation	% of total variation	P value	P value summary	Significant?													Source of Variation	% of total variation	P value	P value summary	Significant?
Interaction	0.3875	0.9656	ns	No			Tukey's multiple comparisons test	Mean Diff.	95.00% CI of diff.	Below threshold?	Summary	Adjusted P Value					Interaction	15.16	0.008	**	Yes			Tukey's multiple comparisons test	Mean Diff.	95.00% CI of diff.	Below threshold?	Summary	Adjusted P Value
Row Factor	0.1503	0.9865	ns	No													Row Factor	26.54	0.0006	***	Yes
Column Factor	0.01278	0.9622	ns	No			0:WT vs. 0:α1α2-/-	-0.02	-0.4968 to 0.4568	No	ns	>0.9999					Column Factor	27.64	0.0001	***	Yes			0:WT vs. 0:α1α2-/-	0.002	-0.1146 to 0.1186	No	ns	>0.9999
							0:WT vs. 5:WT	-0.03	-0.5068 to 0.4468	No	ns	>0.9999												0:WT vs. 5:WT	0.144	0.02735 to 0.2606	Yes	**	0.0096
ANOVA table	SS	DF	MS	F (DFn, DFd)	P value		0:WT vs. 5:α1α2-/-	0.005	-0.4718 to 0.4818	No	ns	>0.9999					ANOVA table	SS	DF	MS	F (DFn, DFd)	P value		0:WT vs. 5:α1α2-/-	0.012	-0.1046 to 0.1286	No	ns	0.9995
Interaction	0.003158	2	0.001579	F (2, 18) = 0.03507	P=0.9656		0:WT vs. 500:WT	0.005	-0.4718 to 0.4818	No	ns	>0.9999					Interaction	0.04225	2	0.02112	F (2, 24) = 5.936	P=0.0080		0:WT vs. 500:WT	0.208	0.09135 to 0.3246	Yes	***	0.0002
Row Factor	0.001225	2	0.0006125	F (2, 18) = 0.01360	P=0.9865		0:WT vs. 500:α1α2-/-	0.0025	-0.4743 to 0.4793	No	ns	>0.9999					Row Factor	0.07393	2	0.03696	F (2, 24) = 10.39	P=0.0006		0:WT vs. 500:α1α2-/-	0.034	-0.08265 to 0.1506	No	ns	0.9424
Column Factor	0.0001042	1	0.0001042	F (1, 18) = 0.002313	P=0.9622		0:α1α2-/- vs. 5:WT	-0.01	-0.4868 to 0.4668	No	ns	>0.9999					Column Factor	0.07701	1	0.07701	F (1, 24) = 21.64	P=0.0001		0:α1α2-/- vs. 5:WT	0.142	0.02535 to 0.2586	Yes	*	0.0109
Residual	0.8105	18	0.04503				0:α1α2-/- vs. 5:α1α2-/-	0.025	-0.4518 to 0.5018	No	ns	>0.9999					Residual	0.0854	24	0.003558				0:α1α2-/- vs. 5:α1α2-/-	0.01	-0.1066 to 0.1266	No	ns	0.9998
							0:α1α2-/- vs. 500:WT	0.025	-0.4518 to 0.5018	No	ns	>0.9999												0:α1α2-/- vs. 500:WT	0.206	0.08935 to 0.3226	Yes	***	0.0002
Difference between column means							0:α1α2-/- vs. 500:α1α2-/-	0.0225	-0.4543 to 0.4993	No	ns	>0.9999					Difference between column means							0:α1α2-/- vs. 500:α1α2-/-	0.032	-0.08465 to 0.1486	No	ns	0.955
Mean of WT	0.9783						5:WT vs. 5:α1α2-/-	0.035	-0.4418 to 0.5118	No	ns	0.9999					Mean of WT	0.8887						5:WT vs. 5:α1α2-/-	-0.132	-0.2486 to -0.01535	Yes	*	0.0202
Mean of α1α2-/-	0.9742						5:WT vs. 500:WT	0.035	-0.4418 to 0.5118	No	ns	0.9999					Mean of α1α2-/-	0.99						5:WT vs. 500:WT	0.064	-0.05265 to 0.1806	No	ns	0.547
Difference between means	0.004167						5:WT vs. 500:α1α2-/-	0.0325	-0.4443 to 0.5093	No	ns	>0.9999					Difference between means	-0.1013						5:WT vs. 500:α1α2-/-	-0.11	-0.2266 to 0.006650	No	ns	0.0726
SE of difference	0.08663						5:α1α2-/- vs. 500:WT	0	-0.4768 to 0.4768	No	ns	>0.9999					SE of difference	0.02178						5:α1α2-/- vs. 500:WT	0.196	0.07935 to 0.3126	Yes	***	0.0003
95% CI of difference	-0.1778 to 0.1862						5:α1α2-/- vs. 500:α1α2-/-	-0.0025	-0.4793 to 0.4743	No	ns	>0.9999					95% CI of difference	-0.1463 to -0.05638						5:α1α2-/- vs. 500:α1α2-/-	0.022	-0.09465 to 0.1386	No	ns	0.9912
							500:WT vs. 500:α1α2-/-	-0.0025	-0.4793 to 0.4743	No	ns	>0.9999												500:WT vs. 500:α1α2-/-	-0.174	-0.2906 to -0.05735	Yes	**	0.0014
Spearman's test for heteroscedasticity																	Spearman's test for heteroscedasticity
Rs of predicted Y vs. |residual|	-0.1556																Rs of predicted Y vs. |residual|	0.4944
P value (one tailed)	0.234						Test details	Mean 1	Mean 2	Mean Diff.	SE of diff.	N1	N2	q	DF		P value (one tailed)	0.0027						Test details	Mean 1	Mean 2	Mean Diff.	SE of diff.	N1	N2	q	DF
Passed (P > 0.05)?	Yes																Passed (P > 0.05)?	No
							0:WT vs. 0:α1α2-/-	0.97	0.99	-0.02	0.15	4	4	0.1885	18									0:WT vs. 0:α1α2-/-	1.006	1.004	0.002	0.03773	5	5	0.07497	24
Normality of Residuals							0:WT vs. 5:WT	0.97	1	-0.03	0.15	4	4	0.2828	18		Normality of Residuals							0:WT vs. 5:WT	1.006	0.862	0.144	0.03773	5	5	5.398	24
Test name	Statistics	P value	Passed normality test (alpha=0.05)?	P value summary			0:WT vs. 5:α1α2-/-	0.97	0.965	0.005	0.15	4	4	0.04713	18		Test name	Statistics	P value	Passed normality test (alpha=0.05)?	P value summary			0:WT vs. 5:α1α2-/-	1.006	0.994	0.012	0.03773	5	5	0.4498	24
Anderson-Darling (A2*)	0.3155	0.5201	Yes	ns			0:WT vs. 500:WT	0.97	0.965	0.005	0.15	4	4	0.04713	18		Anderson-Darling (A2*)	0.3494	0.451	Yes	ns			0:WT vs. 500:WT	1.006	0.798	0.208	0.03773	5	5	7.797	24
D'Agostino-Pearson omnibus (K2)	1.351	0.509	Yes	ns			0:WT vs. 500:α1α2-/-	0.97	0.9675	0.0025	0.15	4	4	0.02356	18		D'Agostino-Pearson omnibus (K2)	1.198	0.5493	Yes	ns			0:WT vs. 500:α1α2-/-	1.006	0.972	0.034	0.03773	5	5	1.275	24
Shapiro-Wilk (W)	0.9563	0.3688	Yes	ns			0:α1α2-/- vs. 5:WT	0.99	1	-0.01	0.15	4	4	0.09425	18		Shapiro-Wilk (W)	0.9714	0.5788	Yes	ns			0:α1α2-/- vs. 5:WT	1.004	0.862	0.142	0.03773	5	5	5.323	24
Kolmogorov-Smirnov (distance)	0.09731	0.1	Yes	ns			0:α1α2-/- vs. 5:α1α2-/-	0.99	0.965	0.025	0.15	4	4	0.2356	18		Kolmogorov-Smirnov (distance)	0.148	0.092	Yes	ns			0:α1α2-/- vs. 5:α1α2-/-	1.004	0.994	0.01	0.03773	5	5	0.3749	24
							0:α1α2-/- vs. 500:WT	0.99	0.965	0.025	0.15	4	4	0.2356	18									0:α1α2-/- vs. 500:WT	1.004	0.798	0.206	0.03773	5	5	7.722	24
Data summary							0:α1α2-/- vs. 500:α1α2-/-	0.99	0.9675	0.0225	0.15	4	4	0.2121	18		Data summary							0:α1α2-/- vs. 500:α1α2-/-	1.004	0.972	0.032	0.03773	5	5	1.2	24
Number of columns (Column Factor)	2						5:WT vs. 5:α1α2-/-	1	0.965	0.035	0.15	4	4	0.3299	18		Number of columns (Column Factor)	2						5:WT vs. 5:α1α2-/-	0.862	0.994	-0.132	0.03773	5	5	4.948	24
Number of rows (Row Factor)	3						5:WT vs. 500:WT	1	0.965	0.035	0.15	4	4	0.3299	18		Number of rows (Row Factor)	3						5:WT vs. 500:WT	0.862	0.798	0.064	0.03773	5	5	2.399	24
Number of values	24						5:WT vs. 500:α1α2-/-	1	0.9675	0.0325	0.15	4	4	0.3063	18		Number of values	30						5:WT vs. 500:α1α2-/-	0.862	0.972	-0.11	0.03773	5	5	4.123	24
							5:α1α2-/- vs. 500:WT	0.965	0.965	0	0.15	4	4	0	18									5:α1α2-/- vs. 500:WT	0.994	0.798	0.196	0.03773	5	5	7.347	24
							5:α1α2-/- vs. 500:α1α2-/-	0.965	0.9675	-0.0025	0.15	4	4	0.02356	18									5:α1α2-/- vs. 500:α1α2-/-	0.994	0.972	0.022	0.03773	5	5	0.8247	24
							500:WT vs. 500:α1α2-/-	0.965	0.9675	-0.0025	0.15	4	4	0.02356										500:WT vs. 500:α1α2-/-	0.798	0.972	-0.174	0.03773	5	5	6.522

## Sheet: ED Fig. 13j
ED Fig. 13j
ATP6AP1-/-+ FL	ATP6AP1-/-+ del420-440		Table Analyzed	ED Fig. 13j
29.9934	17.8253
10.4003	16.0709		Column B	ATP6AP1-/-+ del420-440
13.8055	17.0202		vs.	vs.
12.4285	9.15945		Column A	ATP6AP1-/-+ FL
			Unpaired t test
			P value	0.7505
			P value summary	ns
			Significantly different (P < 0.05)?	No
			One- or two-tailed P value?	Two-tailed
			t, df	t=0.3330, df=6
			How big is the difference?
			Mean of column A	16.66
			Mean of column B	15.02
			Difference between means (B - A) ± SEM	-1.638 ± 4.919
			95% confidence interval	-13.67 to 10.40
			R squared (eta squared)	0.01815
			F test to compare variances
			F, DFn, Dfd	5.136, 3, 3
			P value	0.2121
			P value summary	ns
			Significantly different (P < 0.05)?	No
			Normality of Residuals
			Test name	Statistics	P value	Passed normality test (alpha=0.05)?	P value summary
			Anderson-Darling (A2*)	0.4402	0.2123	Yes	ns
			D'Agostino-Pearson omnibus (K2)	4.888	0.0868	Yes	ns
			Shapiro-Wilk (W)	0.8716	0.1561	Yes	ns
			Kolmogorov-Smirnov (distance)	0.2065	0.1	Yes	ns
			Data analyzed
			Sample size, column A	4
			Sample size, column B	4

## Sheet: ED Fig. 13k
ED Fig. 13k left									ED Fig. 13k right
Day 1	Day 3		Table Analyzed	ED Fig. 13k left					Day 1	Day 3		Table Analyzed	ED Fig. 13k right
13.7778	15.4684								21.1603	14.8201
16.8074	12.7297		Column B	Day 3					19.5709	15.1106		Column B	Day 3
13.2696	19.8165		vs.	vs.					12.4053	15.5504		vs.	vs.
21.0025	17.8666		Column A	Day 1					11.9899	18.4554		Column A	Day 1
			Unpaired t test									Unpaired t test
			P value	0.9167								P value	0.9101
			P value summary	ns								P value summary	ns
			Significantly different (P < 0.05)?	No								Significantly different (P < 0.05)?	No
			One- or two-tailed P value?	Two-tailed								One- or two-tailed P value?	Two-tailed
			t, df	t=0.1091, df=6								t, df	t=0.1178, df=6
			How big is the difference?									How big is the difference?
			Mean of column A	16.21								Mean of column A	16.28
			Mean of column B	16.47								Mean of column B	15.98
			Difference between means (B - A) ± SEM	0.2560 ± 2.346								Difference between means (B - A) ± SEM	-0.2974 ± 2.525
			95% confidence interval	-5.484 to 5.996								95% confidence interval	-6.475 to 5.880
			R squared (eta squared)	0.001981								R squared (eta squared)	0.002308
			F test to compare variances									F test to compare variances
			F, DFn, Dfd	1.346, 3, 3								F, DFn, Dfd	8.090, 3, 3
			P value	0.8128								P value	0.1197
			P value summary	ns								P value summary	ns
			Significantly different (P < 0.05)?	No								Significantly different (P < 0.05)?	No
			Normality of Residuals									Normality of Residuals
			Test name	Statistics	P value	Passed normality test (alpha=0.05)?	P value summary					Test name	Statistics	P value	Passed normality test (alpha=0.05)?	P value summary
			Anderson-Darling (A2*)	0.2131	0.7748	Yes	ns					Anderson-Darling (A2*)	0.2592	0.6042	Yes	ns
			D'Agostino-Pearson omnibus (K2)	0.9209	0.631	Yes	ns					D'Agostino-Pearson omnibus (K2)	0.7154	0.6993	Yes	ns
			Shapiro-Wilk (W)	0.9479	0.6905	Yes	ns					Shapiro-Wilk (W)	0.9395	0.6062	Yes	ns
			Kolmogorov-Smirnov (distance)	0.1612	0.1	Yes	ns					Kolmogorov-Smirnov (distance)	0.1772	0.1	Yes	ns
			Data analyzed									Data analyzed
			Sample size, column A	4								Sample size, column A	4
			Sample size, column B	4								Sample size, column B	4

## Sheet: ED Fig. 13l
ED Fig. 13l
AMP/ATP		ADP/ATP
Normal chow	0.1% Met	Normal chow	0.1% Met
0.049185	0.06589	0.207912	0.372621
0.046548	0.041685	0.21395	0.235555
0.029421	0.03683	0.216983	0.274125
0.049392	0.057204	0.215561	0.322687
0.038551	0.057048	0.265294	0.242463
0.034192	0.075084	0.202795	0.340781
0.078263	0.048076	0.33853	0.244393
0.044175		0.24572
0.043137		0.200349
AMP/ATP
Table Analyzed	ED Fig. 13l AMP/ATP					Normal chow	0.1% Met
					Number of values	9	7
Column B	0.1% Met
vs.	vs.				Minimum	0.02942	0.03683
Column A	Normal chow				25% Percentile	0.03637	0.04169
					Median	0.04418	0.05705
Unpaired t test					75% Percentile	0.04929	0.06589
P value	0.2298				Maximum	0.07826	0.07508
P value summary	ns
Significantly different? (P < 0.05)	No				Mean	0.04587	0.05455
One- or two-tailed P value?	Two-tailed				Std. Deviation	0.01389	0.01345
t, df	t=1.256 df=14				Std. Error of Mean	0.004631	0.005083
How big is the difference?					Lower 95% CI	0.0352	0.04211
Mean ± SEM of column A	0.04587 ± 0.004631 N=9				Upper 95% CI	0.05655	0.06698
Mean ± SEM of column B	0.05455 ± 0.005083 N=7
Difference between means	0.008672 ± 0.006906
95% confidence interval	-0.006140 to 0.02348
R square	0.1012
F test to compare variances
F,DFn, Dfd	1.067, 8, 6
P value	0.964
P value summary	ns
Significantly different? (P < 0.05)	No
Model comparison	SS	DF	Probability it is correct
Null H. Population means identical	0.002925	15	66.48%
Alternative H: Distinct population means	0.002629	14	33.52%
Ratio of probabilities			1.983
Difference in AICc			-1.369
ADP/ATP
Table Analyzed	ED Fig. 13l ADP/ATP					Normal chow	0.1% Met
					Number of values	9	7
Column B	0.1% Met
vs.	vs.				Minimum	0.2003	0.2356
Column A	Normal chow				25% Percentile	0.2054	0.2425
					Median	0.2156	0.2741
Unpaired t test					75% Percentile	0.2555	0.3408
P value	0.0396				Maximum	0.3385	0.3726
P value summary	*
Significantly different? (P < 0.05)	Yes				Mean	0.2341	0.2904
One- or two-tailed P value?	Two-tailed				Std. Deviation	0.04453	0.05482
t, df	t=2.269 df=14				Std. Error of Mean	0.01484	0.02072
How big is the difference?					Lower 95% CI	0.1999	0.2397
Mean ± SEM of column A	0.2341 ± 0.01484 N=9				Upper 95% CI	0.2683	0.3411
Mean ± SEM of column B	0.2904 ± 0.02072 N=7
Difference between means	0.05625 ± 0.02479
95% confidence interval	0.003073 to 0.1094
R square	0.2688
F test to compare variances
F,DFn, Dfd	1.516, 6, 8
P value	0.5717
P value summary	ns
Significantly different? (P < 0.05)	No
Model comparison	SS	DF	Probability it is correct
Null H. Population means identical	0.04635	15	27.56%
Alternative H: Distinct population means	0.03389	14	72.44%
Ratio of probabilities			2.628
Difference in AICc			1.933
