# Supplementary material for: Low-dose metformin targets the lysosomal AMPK pathway through PEN2
Source: Nature. 2022 Feb 23;603(7899):159–65. doi: 10.1038/s41586-022-04431-8 (PMC8891018; doi:10.1038/s41586-022-04431-8)
Supplement: Supplementary file 20 — Source Data Extended Data Fig. 14 [file 41586_2022_4431_MOESM20_ESM.xlsx]

## Sheet: ED Fig. 14a
ED Fig. 14a
0	4	8	24	48	72		Table Analyzed	ED Fig. 14a		Table Analyzed	ED Fig. 14a			Number of families	1
0.959915	0.932979	0.301369	0.281565	0.924216	0.834112		Data sets analyzed	A-F						Number of comparisons per family	15
0.864121	1.44879	0.239796	0.378098	0.883208	1.29409					Kruskal-Wallis test				Alpha	0.05
1.43145	0.873034	0.22543	0.407534	1.01713	0.942512		ANOVA summary	One-way ANOVA	Ordinary	P value	<0.0001
0.945477	1.08331	0.463966	0.312889	0.970601	1.5208		F	105.7		Exact or approximate P value?	Approximate			Dunn's multiple comparisons test	Mean rank diff.	Significant?	Summary	Adjusted P Value
0.9479	1.35428	0.454871	0.430371	1.1946	1.06971		P value	<0.0001		P value summary	****			0 vs. 4	-0.92	No	ns	>0.9999	A-B
1.16119	1.04836	0.317019	0.382946	1.06889	0.96925		P value summary	****		Do the medians vary signif. (P < 0.05)?	Yes			0 vs. 8	123	Yes	****	<0.0001	A-C
1.52397	0.926243	0.237228	0.331963	1.12359	0.87719		Significant diff. among means (P < 0.05)?	Yes		Number of groups	6			0 vs. 24	118	Yes	****	<0.0001	A-D
0.903593	1.04321	0.333659	0.429772	0.703834	0.88068		R squared	0.6904		Kruskal-Wallis statistic	161			0 vs. 48	-2.6	No	ns	>0.9999	A-E
1.01513	0.950866	0.37943	0.419512	0.768034	0.824169									0 vs. 72	1.1	No	ns	>0.9999	A-F
0.915809	1.19242	0.291066	0.488017	0.756585	0.985823		Brown-Forsythe test			Data summary				4 vs. 8	124	Yes	****	<0.0001	B-C
1.05194	1.02748	0.340946	0.428879	1.50971	0.713264		F (DFn, DFd)	8.656 (5, 237)		Number of treatments (columns)	6			4 vs. 24	119	Yes	****	<0.0001	B-D
0.907307	0.903256	0.49424	0.431991	0.992817	1.25205		P value	<0.0001		Number of values (total)	243			4 vs. 48	-1.7	No	ns	>0.9999	B-E
1.30954	1.04769	0.44574	0.350831	1.33698	1.11258		P value summary	****						4 vs. 72	2	No	ns	>0.9999	B-F
1.01506	1.1049	0.431928	0.364673	0.920533	1.11258		Are SDs significantly different (P < 0.05)?	Yes						8 vs. 24	-5	No	ns	>0.9999	C-D
1.06175	1.03264	0.247783	0.429412	0.712267	0.908835									8 vs. 48	-126	Yes	****	<0.0001	C-E
1.03062	0.952236	0.255445	0.443245	1.00626	0.706866		Bartlett's test							8 vs. 72	-122	Yes	****	<0.0001	C-F
1.08086	1.06654	0.392685	0.454044	1.37689	0.783552		Bartlett's statistic (corrected)	104.9						24 vs. 48	-121	Yes	****	<0.0001	D-E
0.989355	0.887513	0.448723	0.378183	0.761927	0.757588		P value	<0.0001						24 vs. 72	-117	Yes	****	<0.0001	D-F
1.28825	0.94826	0.399507	0.485098	1.1618	1.3115		P value summary	****						48 vs. 72	3.7	No	ns	>0.9999	E-F
0.998663	0.957027	0.399507	0.346646	1.1618	0.815071		Are SDs significantly different (P < 0.05)?	Yes
0.706492	1.28141	0.368651	0.455381	0.893025	0.829693									Test details	Mean rank 1	Mean rank 2	Mean rank diff.	n1	n2	Z
0.923121	0.737404	0.348293	0.465145	1.11955	1.03283		ANOVA table	SS	DF	MS	F (DFn, DFd)	P value		0 vs. 4	162	163	-0.92	40	40	0.059
1.05245	0.789572	0.445298	0.404525	0.813577	1.45484		Treatment (between columns)	19.68	5	3.936	F (5, 237) = 105.7	P<0.0001		0 vs. 8	162	39	123	40	41	7.9
1.43222	0.811483	0.383335	0.315853	0.902906	1.37039		Residual (within columns)	8.824	237	0.03723				0 vs. 24	162	44	118	40	40	7.5
0.968166	0.716316	0.372962	0.364953	1.05985	0.984798		Total	28.51	242					0 vs. 48	162	165	-2.6	40	40	0.17
1.00438	0.937892	0.414446	0.449067	1.17572	0.841899									0 vs. 72	162	161	1.1	40	42	0.069
0.958533	0.784678	0.38158	0.444629	1.27702	1.80107		Normality of Residuals							4 vs. 8	163	39	124	40	41	8
0.848547	0.780103	0.356307	0.522198	1.74242	1.11256		Test name	Statistics	P value	Passed normality test (alpha=0.05)?	P value summary			4 vs. 24	163	44	119	40	40	7.6
0.736498	1.28209	0.46238	0.414935	0.786455	1.61964		Anderson-Darling (A2*)	5.113	<0.0001	No	****			4 vs. 48	163	165	-1.7	40	40	0.11
0.711488	1.05912	0.458696	0.379022	0.964875	0.740902		D'Agostino-Pearson omnibus (K2)	56.43	<0.0001	No	****			4 vs. 72	163	161	2	40	42	0.13
0.708684	1.48737	0.582493	0.408316	1.0219	0.832304		Shapiro-Wilk (W)	0.9161	<0.0001	No	****			8 vs. 24	39	44	-5	41	40	0.32
1.0663	0.864082	0.604953	0.424835	0.981203	1.00602		Kolmogorov-Smirnov (distance)	0.1359	<0.0001	No	****			8 vs. 48	39	165	-126	41	40	8.1
1.18413	1.39515	0.465161	0.517842	1.19068	0.93984									8 vs. 72	39	161	-122	41	42	7.9
0.714067	1.10636	0.500077	0.490269	0.793003	0.796928		Data summary							24 vs. 48	44	165	-121	40	40	7.7
0.714086	0.778679	0.441425	0.334511	0.912004	1.04038		Number of treatments (columns)	6						24 vs. 72	44	161	-117	40	42	7.6
1.53058	0.817663	0.470411	0.484721	0.82141	0.800144		Number of values (total)	243						48 vs. 72	165	161	3.7	40	42	0.24
0.798265	0.915874	0.426717	0.439764	0.863077	0.797572
0.87348	0.766141	0.358154	0.380622	1.12631	1.01868
0.723534	1.03827	0.341051	0.388575	0.86005	0.82209
0.861833	0.763427	0.465308	0.433911	0.792249	1.48852
		0.351883			0.851886
					0.827066

## Sheet: ED Fig. 14c
ED Fig. 14c
Sal	Met	Sal + NAC	Met + NAC		Table Analyzed	ED Fig. 14c						Compare column means (main column effect)
1.06051	1.4293	1.16059	1.03198
1.02886	1.35649	0.928131	0.971498		Two-way ANOVA	Ordinary						Number of families	1
1.00057	1.23574	0.79388	1.09002		Alpha	0.05						Number of comparisons per family	6
1.05734	1.44677	0.889538	1.09708									Alpha	0.05
0.915386	1.21944	1.27996	1.02545		Source of Variation	% of total variation	P value	P value summary	Significant?
0.881771	1.52215	0.743912	1.02962		Row Factor	10.63	0.6423	ns	No			Tukey's multiple comparisons test	Mean Diff.	95.00% CI of diff.	Below threshold?	Summary	Adjusted P Value
1.02069	1.41394	0.982239	1.04761		Column Factor	57.22	<0.0001	****	Yes
0.896477	1.3854	0.895017	0.933176									Sal vs. Met	-0.3761	-0.4723 to -0.2799	Yes	****	<0.0001
1.02624	1.43163	1.24826	1.05422		ANOVA table	SS (Type III)	DF	MS	F (DFn, DFd)	P value		Sal vs. Sal + NAC	-0.03741	-0.1336 to 0.05879	No	ns	0.7367
0.917659	1.62521	0.879186	1.11343		Row Factor	0.4262	29	0.0147	F (29, 72) = 0.8789	P=0.6423		Sal vs. Met + NAC	-0.04929	-0.1455 to 0.04690	No	ns	0.536
0.976935	1.48399	1.06934	1.06881		Column Factor	2.293	3	0.7645	F (3, 72) = 45.72	P<0.0001		Met vs. Sal + NAC	0.3387	0.2425 to 0.4349	Yes	****	<0.0001
0.906954	1.53352	1.22496	1.07744		Residual	1.204	72	0.01672				Met vs. Met + NAC	0.3268	0.2306 to 0.4230	Yes	****	<0.0001
1.07709	1.10742	1.00486	1.0418									Sal + NAC vs. Met + NAC	-0.01189	-0.1081 to 0.08431	No	ns	0.988
1.08155	1.6819	1.1672	1.00842		Spearman's test for heteroscedasticity
1.00892	1.49633	0.799547	1.11589		Rs of predicted Y vs. |residual|	0.2326
0.963493	1.32784	0.949066	0.977914		P value (one tailed)	0.0085						Test details	Mean 1	Mean 2	Mean Diff.	SE of diff.	N1	N2	q	DF
1.00869	1.43632	1.10719	0.973935		Passed (P > 0.05)?	No
1.04811	1.735	1.08456	1.10161									Sal vs. Met	1	1.376	-0.3761	0.03658	30	25	14.54	72
0.995607	1.57126	1.28591	1.1322		Normality of Residuals							Sal vs. Sal + NAC	1	1.037	-0.03741	0.03658	30	25	1.446	72
1.05226	1.0937	1.00246	1.08059		Test name	Statistics	P value	Passed normality test (alpha=0.05)?	P value summary			Sal vs. Met + NAC	1	1.049	-0.04929	0.03658	30	25	1.906	72
1.01782	1.07302	1.00821	1.09181		Anderson-Darling (A2*)	0.7574	0.0473	No	*			Met vs. Sal + NAC	1.376	1.037	0.3387	0.03658	25	25	13.1	72
1.06093	1.25441	1.19513	1.12973		D'Agostino-Pearson omnibus (K2)	1.059	0.589	Yes	ns			Met vs. Met + NAC	1.376	1.049	0.3268	0.03658	25	25	12.64	72
1.07299	1.18205	1.10404	1.02368		Shapiro-Wilk (W)	0.9786	0.087	Yes	ns			Sal + NAC vs. Met + NAC	1.037	1.049	-0.01189	0.03658	25	25	0.4596	72
0.97581	1.36449	0.965111	1.10268		Kolmogorov-Smirnov (distance)	0.0685	0.1	Yes	ns
1.02693	1.07495	1.24643	0.991315
1.00238					Data summary
1.02261					Number of columns (Column Factor)	4
1.03768					Number of rows (Row Factor)	30
0.904275					Number of values	105
0.954341

## Sheet: ED Fig. 14f
ED Fig. 14f left												ED Fig. 14f middle												ED Fig. 14f right
SAL	MET		Table Analyzed	ED Fig. 14f left					SAL	MET		Sal	Met		Table Analyzed	ED Fig. 14f middle				Table Analyzed	ED Fig. 14f middle			SAL	MET		Table Analyzed	ED Fig. 14f right				Table Analyzed	ED Fig. 14f right
0.936062	0.910756							Number of values	20	20		1.05652	1.10897											1.01459	1.04617
0.938593	0.956932		Column B	MET								1.11443	1.23052		Column B	Met				Column B	Met			1.03729	1.04331		Column B	MET				Column B	MET
0.960913	0.989961		vs.	vs.				Minimum	0.874537	0.879812		0.895838	1.28941		vs.	vs.				vs.	vs.			1.00994	0.963389		vs.	vs.				vs.	vs.
1.08258	0.94552		Column A	SAL				25% Percentile	0.947918	0.904967		1.07551	1.33258		Column A	Sal				Column A	Sal			1.02161	0.96423		Column A	SAL				Column A	SAL
0.961066	0.887928							Median	0.979406	0.968101		0.788652	1.30443											0.978939	0.963792
1.0595	0.887928		Unpaired t test					75% Percentile	1.04749	1.03584		0.846933	1.21975		Unpaired t test					Mann Whitney test				0.965657	0.989277		Unpaired t test					Mann Whitney test
0.976844	0.903038		P value	0.463				Maximum	1.08258	1.07597		1.32377	1.24185		P value	0.094				P value	0.1901			0.954184	0.991061		P value	0.8569				P value	0.862
1.07938	1.07457		P value summary	ns								1.34556	1.23396		P value summary	ns				Exact or approximate P value?	Exact			1.00137	1.01241		P value summary	ns				Exact or approximate P value?	Exact
0.984904	0.997509		Significantly different (P < 0.01)?	No				Mean	0.985301	0.970692		0.976046	1.31205		Significantly different (P < 0.01)?	No				P value summary	ns			0.988799	1.00295		Significantly different (P < 0.01)?	No				P value summary	ns
0.874537	0.971062		One- or two-tailed P value?	Two-tailed				Std. Deviation	0.0577694	0.0665288		0.788182	1.19181		One- or two-tailed P value?	Two-tailed				Significantly different (P < 0.01)?	No			0.953452	0.963217		One- or two-tailed P value?	Two-tailed				Significantly different (P < 0.01)?	No
0.981967	0.96514		t, df	t=0.7414665, df=38				Std. Error of Mean	0.0129176	0.0148763		0.890067	1.12765		t, df	t=1.695082, df=78				One- or two-tailed P value?	Two-tailed			0.964576	1.00403		t, df	t=0.1815774, df=38				One- or two-tailed P value?	Two-tailed
1.01631	0.879812											1.27435	1.21145							Sum of ranks in column A,B	1483 , 1757			0.995068	1.01678							Sum of ranks in column A,B	417 , 403
0.952295	0.899567		How big is the difference?					Lower 95% CI	0.948344	0.928132		1.14715	1.27163		How big is the difference?					Mann-Whitney U	663			1.03539	1.04121		How big is the difference?					Mann-Whitney U	193
1.06498	1.03628		Mean of column A	0.985301				Upper 95% CI	1.02226	1.01325		1.12263	1.33131		Mean of column A	1.00006								1.04543	1.00654		Mean of column A	1.00011
0.982076	1.03453		Mean of column B	0.970692								1.17724	1.3161		Mean of column B	1.06845				Difference between medians				0.988965	0.97018		Mean of column B	0.998398				Difference between medians
1.05789	1.0479		Difference between means (B - A) ± SEM	-0.01460839 ± 0.01970202								1.23127	1.13289		Difference between means (B - A) ± SEM	0.06839523 ± 0.04034922				Median of column A	0.9691360, n=40			1.0233	0.953312		Difference between means (B - A) ± SEM	-0.001714200 ± 0.009440602				Median of column A	0.9982215, n=20
0.9134	1.0574		99% confidence interval	-0.06803156 to 0.03881478								1.15638	1.34939		99% confidence interval	-0.03814044 to 0.1749309				Median of column B	1.091643, n=40			1.02943	0.988661		99% confidence interval	-0.02731294 to 0.02388454				Median of column B	0.9970050, n=20
0.94646	0.914253		R squared (eta squared)	0.0142614								0.747746	1.16644		R squared (eta squared)	0.0355284				Difference: Actual	0.122507			1.03487	0.980157		R squared (eta squared)	0.000866889				Difference: Actual	-0.0012165
0.983947	1.07597											0.943476	1.24217							Difference: Hodges-Lehmann	0.0696225			0.982018	1.03117							Difference: Hodges-Lehmann	-0.001186
0.952308	0.977806		F test to compare variances									1.24907	1.40832		F test to compare variances									0.977351	1.0361		F test to compare variances
			F, DFn, Dfd	1.326243, 19, 19								0.946369	0.839422		F, DFn, Dfd	1.911134, 39, 39											F, DFn, Dfd	1.069620, 19, 19
			P value	0.5443								1.01535	0.960537		P value	0.0463											P value	0.8849
			P value summary	ns								0.916451	0.960132		P value summary	*											P value summary	ns
			Significantly different (P < 0.01)?	No								0.999983	0.803691		Significantly different (P < 0.01)?	No											Significantly different (P < 0.01)?	No
												0.832109	1.06899
			Model comparison	SS	DF	Probability it is correct						1.02152	1.05715		Model comparison	SS	DF	Probability it is correct									Model comparison	SS	DF	Probability it is correct
			Null H. Population means identical	0.149639	39	70.76277%						0.851276	0.870992		Null H. Population means identical	2.63333	79	40.92602%									Null H. Population means identical	0.0338969	39	76.0209%
			Alternative H: Distinct population means	0.147505	38	29.23723%						0.919973	0.912225		Alternative H: Distinct population means	2.53977	78	59.07398%									Alternative H: Distinct population means	0.0338675	38	23.9791%
			Ratio of probabilities			2.4203						0.889485	1.0349		Ratio of probabilities			1.44343									Ratio of probabilities			3.1703
			Difference in AICc			-1.76778						0.959778	0.861015		Difference in AICc			0.734049									Difference in AICc			-2.30765
												1.01068	0.827374
			Normality of Residuals									0.921325	0.867096		Normality of Residuals												Normality of Residuals
			Test name	Statistics	P value	Passed normality test (alpha=0.01)?	P value summary					0.962226	1.07432		Test name	Statistics	P value	Passed normality test (alpha=0.01)?	P value summary								Test name	Statistics	P value	Passed normality test (alpha=0.01)?	P value summary
			Anderson-Darling (A2*)	0.684818	0.0682	Yes	ns					0.944474	0.864312		Anderson-Darling (A2*)	0.665701	0.0792	Yes	ns								Anderson-Darling (A2*)	0.632188	0.0925	Yes	ns
			D'Agostino-Pearson omnibus (K2)	5.11636	0.0774	Yes	ns					0.83262	0.751481		D'Agostino-Pearson omnibus (K2)	12.4695	0.002	No	**								D'Agostino-Pearson omnibus (K2)	10.4817	0.0053	No	**
			Shapiro-Wilk (W)	0.947985	0.0647	Yes	ns					0.90425	0.787718		Shapiro-Wilk (W)	0.965716	0.0304	Yes	*								Shapiro-Wilk (W)	0.941552	0.039	Yes	*
			Kolmogorov-Smirnov (distance)	0.125378	0.1	Yes	ns					0.902334	0.814602		Kolmogorov-Smirnov (distance)	0.0749268	0.1	Yes	ns								Kolmogorov-Smirnov (distance)	0.101866	0.1	Yes	ns
												0.987983	0.782203
			Data analyzed									1.02733	0.791046		Data analyzed												Data analyzed
			Sample size, column A	20								1.00601	0.786268		Sample size, column A	40											Sample size, column A	20
			Sample size, column B	20											Sample size, column B	40											Sample size, column B	20

## Sheet: ED Fig. 14h
ED Fig. 14h left
Sal	Met	Sal + NAC	Met + NAC		Table Analyzed	ED Fig. 14h left						Compare column means (main column effect)
0.859166	0.736718	1.12929	0.649794
1.01077	0.627959	0.698521	0.731721		Two-way ANOVA	Ordinary						Number of families	1
1.13324	0.53267	1.06369	0.60514		Alpha	0.05						Number of comparisons per family	6
1.19875	0.365693	0.741825	0.382365									Alpha	0.05
1.10743	0.684071	1.20087	0.643675		Source of Variation	% of total variation	P value	P value summary	Significant?
1.24439	0.435165	0.700887	0.589298		Row Factor	16.05	0.1415	ns	No			Tukey's multiple comparisons test	Mean Diff.	95.00% CI of diff.	Below threshold?	Summary	Adjusted P Value
1.10067	0.357486	1.22801	0.683754		Column Factor	50.71	<0.0001	****	Yes
1.03858	0.651504	1.59053	0.77295									Sal vs. Met	0.432	0.2677 to 0.5963	Yes	****	<0.0001
1.22621	0.569487	1.1154	0.623188		ANOVA table	SS (Type III)	DF	MS	F (DFn, DFd)	P value		Sal vs. Sal + NAC	-0.02816	-0.1925 to 0.1362	No	ns	0.9687
1.1924	0.718526	1.22404	0.69469		Row Factor	1.061	19	0.05585	F (19, 57) = 1.449	P=0.1415		Sal vs. Met + NAC	0.3492	0.1849 to 0.5135	Yes	****	<0.0001
1.3881	0.740913	0.971789	0.779723		Column Factor	3.352	3	1.117	F (3, 57) = 28.99	P<0.0001		Met vs. Sal + NAC	-0.4602	-0.6245 to -0.2959	Yes	****	<0.0001
0.617858	0.41369	1.00131	0.578475		Residual	2.197	57	0.03855				Met vs. Met + NAC	-0.08278	-0.2471 to 0.08153	No	ns	0.5459
0.869292	0.297749	0.603171	0.682071									Sal + NAC vs. Met + NAC	0.3774	0.2131 to 0.5417	Yes	****	<0.0001
0.624848	0.799339	1.19065	0.605132		Spearman's test for heteroscedasticity
0.911091	0.565139	1.20079	0.703212		Rs of predicted Y vs. |residual|	0.3215
1.17764	0.766961	0.614909	0.642296		P value (one tailed)	0.0018						Test details	Mean 1	Mean 2	Mean Diff.	SE of diff.	N1	N2	q	DF
0.659016	0.345003	0.702378	0.572649		Passed (P > 0.05)?	No
1.24731	0.601473	0.907767	0.500658									Sal vs. Met	1.001	0.5687	0.432	0.06209	20	20	9.84	57
0.762648	0.636083	1.45563	0.798433		Normality of Residuals							Sal vs. Sal + NAC	1.001	1.029	-0.02816	0.06209	20	20	0.6414	57
0.644933	0.528364	1.23612	0.790464		Test name	Statistics	P value	Passed normality test (alpha=0.05)?	P value summary			Sal vs. Met + NAC	1.001	0.6515	0.3492	0.06209	20	20	7.955	57
					Anderson-Darling (A2*)	0.2167	0.8386	Yes	ns			Met vs. Sal + NAC	0.5687	1.029	-0.4602	0.06209	20	20	10.48	57
					D'Agostino-Pearson omnibus (K2)	0.2466	0.884	Yes	ns			Met vs. Met + NAC	0.5687	0.6515	-0.08278	0.06209	20	20	1.886	57
					Shapiro-Wilk (W)	0.9895	0.7635	Yes	ns			Sal + NAC vs. Met + NAC	1.029	0.6515	0.3774	0.06209	20	20	8.596	57
					Kolmogorov-Smirnov (distance)	0.05534	0.1	Yes	ns
					Data summary
					Number of columns (Column Factor)	4
					Number of rows (Row Factor)	20
					Number of values	80
ED Fig. 14h middle
Sal	Met	Sal + NAC	Met + NAC		Table Analyzed	ED Fig. 14h middle						Compare column means (main column effect)
0.924798	0.367357	1.0564	0.314631
0.982461	0.349283	1.12554	0.408868		Two-way ANOVA	Ordinary						Number of families	1
1.00782	0.349137	0.84875	0.446948		Alpha	0.05						Number of comparisons per family	6
1.2368	0.470587	1.4009	0.293557									Alpha	0.05
0.766176	0.467397	0.654499	0.465189		Source of Variation	% of total variation	P value	P value summary	Significant?
1.27	0.48121	1.24527	0.427792		Row Factor	6.599	0.4689	ns	No			Tukey's multiple comparisons test	Mean Diff.	95.00% CI of diff.	Below threshold?	Summary	Adjusted P Value
1.42001	0.386296	0.713493	0.427792		Column Factor	73.72	<0.0001	****	Yes
1.23351	0.415308	0.664275	0.326323									Sal vs. Met	0.5861	0.4290 to 0.7431	Yes	****	<0.0001
0.934616	0.321989	0.891514	0.310221		ANOVA table	SS (Type III)	DF	MS	F (DFn, DFd)	P value		Sal vs. Sal + NAC	-0.02162	-0.1786 to 0.1354	No	ns	0.9833
0.755254	0.388408	0.767093	0.404412		Row Factor	0.6727	19	0.03541	F (19, 57) = 1.006	P=0.4689		Sal vs. Met + NAC	0.6171	0.4601 to 0.7741	Yes	****	<0.0001
1.01123	0.330333	1.56719	0.363142		Column Factor	7.515	3	2.505	F (3, 57) = 71.15	P<0.0001		Met vs. Sal + NAC	-0.6077	-0.7647 to -0.4507	Yes	****	<0.0001
0.990752	0.462687	0.82531	0.360814		Residual	2.007	57	0.0352				Met vs. Met + NAC	0.03101	-0.1260 to 0.1880	No	ns	0.9533
0.732644	0.458855	1.13199	0.429427									Sal + NAC vs. Met + NAC	0.6387	0.4817 to 0.7957	Yes	****	<0.0001
1.16787	0.429102	1.11961	0.527985		Spearman's test for heteroscedasticity
0.99442	0.412063	1.04563	0.353776		Rs of predicted Y vs. |residual|	0.3472
0.910107	0.483073	1.37194	0.418346		P value (one tailed)	0.0008						Test details	Mean 1	Mean 2	Mean Diff.	SE of diff.	N1	N2	q	DF
0.849863	0.487398	0.909188	0.305873		Passed (P > 0.05)?	No
1.03615	0.442854	0.634299	0.419988									Sal vs. Met	1.009	0.4233	0.5861	0.05933	20	20	13.97	57
1.04621	0.456283	0.864923	0.451774		Normality of Residuals							Sal vs. Sal + NAC	1.009	1.031	-0.02162	0.05933	20	20	0.5153	57
0.916571	0.506246	1.78185	0.388845		Test name	Statistics	P value	Passed normality test (alpha=0.05)?	P value summary			Sal vs. Met + NAC	1.009	0.3923	0.6171	0.05933	20	20	14.71	57
					Anderson-Darling (A2*)	0.7801	0.0411	No	*			Met vs. Sal + NAC	0.4233	1.031	-0.6077	0.05933	20	20	14.48	57
					D'Agostino-Pearson omnibus (K2)	10.95	0.0042	No	**			Met vs. Met + NAC	0.4233	0.3923	0.03101	0.05933	20	20	0.7391	57
					Shapiro-Wilk (W)	0.9602	0.0138	No	*			Sal + NAC vs. Met + NAC	1.031	0.3923	0.6387	0.05933	20	20	15.22	57
					Kolmogorov-Smirnov (distance)	0.09828	0.0539	Yes	ns
					Data summary
					Number of columns (Column Factor)	4
					Number of rows (Row Factor)	20
					Number of values	80
ED Fig. 14h right
Sal	Met	Sal + NAC	Met + NAC		Table Analyzed	ED Fig. 14h right						Compare column means (main column effect)
0.943941	0.123307	1.21587	0.125465
1.46266	0.11929	0.838552	0.094549		Two-way ANOVA	Ordinary						Number of families	1
0.813443	0.263848	0.701095	0.189514		Alpha	0.05						Number of comparisons per family	6
1.21272	0.205403	0.798205	0.155749									Alpha	0.05
0.772401	0.104707	0.863313	0.125033		Source of Variation	% of total variation	P value	P value summary	Significant?
0.865415	0.173819	1.1334	0.124261		Row Factor	2.44	0.8169	ns	No			Tukey's multiple comparisons test	Mean Diff.	95.00% CI of diff.	Below threshold?	Summary	Adjusted P Value
0.797256	0.120167	1.3681	0.111595		Column Factor	85.9	<0.0001	****	Yes
1.06585	0.083712	1.11281	0.126987									Sal vs. Met	0.7463	0.6270 to 0.8656	Yes	****	<0.0001
0.948421	0.123988	0.90123	0.102646		ANOVA table	SS (Type III)	DF	MS	F (DFn, DFd)	P value		Sal vs. Sal + NAC	-0.08214	-0.2020 to 0.03772	No	ns	0.2804
0.72108	0.136367	0.837748	0.148665		Row Factor	0.4287	24	0.01786	F (24, 70) = 0.7177	P=0.8169		Sal vs. Met + NAC	0.7532	0.6339 to 0.8724	Yes	****	<0.0001
0.632071	0.120483	0.853336	0.145506		Column Factor	15.09	3	5.03	F (3, 70) = 202.1	P<0.0001		Met vs. Sal + NAC	-0.8284	-0.9477 to -0.7092	Yes	****	<0.0001
0.985195	0.070057	0.886787	0.108025		Residual	1.742	70	0.02489				Met vs. Met + NAC	0.006859	-0.1106 to 0.1243	No	ns	0.9987
0.719701	0.142122	1.01761	0.103365									Sal + NAC vs. Met + NAC	0.8353	0.7160 to 0.9546	Yes	****	<0.0001
0.750656	0.08142	1.17975	0.109201		Spearman's test for heteroscedasticity
0.733414	0.093918	0.730456	0.085977		Rs of predicted Y vs. |residual|	0.4674
1.08843	0.144428	1.13704	0.092206		P value (one tailed)	<0.0001						Test details	Mean 1	Mean 2	Mean Diff.	SE of diff.	N1	N2	q	DF
1.31046	0.1366	0.91785	0.095071		Passed (P > 0.05)?	No
0.765271	0.174444	1.02207	0.151018									Sal vs. Met	0.8871	0.1408	0.7463	0.04531	24	25	23.29	70
1.39887	0.235328	0.782782	0.228923		Normality of Residuals							Sal vs. Sal + NAC	0.8871	0.9692	-0.08214	0.04554	24	24	2.551	70
0.600731	0.131063	1.08217	0.148495		Test name	Statistics	P value	Passed normality test (alpha=0.05)?	P value summary			Sal vs. Met + NAC	0.8871	0.1339	0.7532	0.04531	24	25	23.51	70
0.69579	0.113338	0.89418	0.150685		Anderson-Darling (A2*)	0.8923	0.0218	No	*			Met vs. Sal + NAC	0.1408	0.9692	-0.8284	0.04531	25	24	25.86	70
0.647349	0.185777	1.08764	0.166375		D'Agostino-Pearson omnibus (K2)	14.01	0.0009	No	***			Met vs. Met + NAC	0.1408	0.1339	0.006859	0.04462	25	25	0.2174	70
0.618497	0.183795	0.946261	0.123242		Shapiro-Wilk (W)	0.9594	0.0041	No	**			Sal + NAC vs. Met + NAC	0.9692	0.1339	0.8353	0.04531	24	25	26.07	70
0.739178	0.160441	0.951844	0.14997		Kolmogorov-Smirnov (distance)	0.08578	0.0723	Yes	ns
	0.091059		0.184874
					Data summary
					Number of columns (Column Factor)	4
					Number of rows (Row Factor)	25
					Number of values	98

## Sheet: ED Fig.14j
ED Fig.14j top left																	ED Fig.14j top right																	ED Fig.14j bottom left
	WT			PEN2-/-														WT			PEN2-/-														ATP6AP1-/- + FL			ATP6AP1-/- + del420-440
Sal	1	1	1	1	1	1											Sal	1	1	1	1	1	1											Sal	1	1	1	1	1	1
Met 5	1.24833	1.15669	0.655197	1.23114	0.993092	1.13288											Met 5	1.11729	1.11729	0.852635	1.26576	0.965936	1.31951											Met 5	1.19748	0.737135	0.858565	1.11729	1.14076	1.39474
Met 500	0.078563	0.089003	0.082469	0.517632	0.757858	0.817902											Met 500	0.238159	0.339151	0.29937	0.840896	0.790041	0.846745											Met 500	0.046391	0.040107	0.057512	0.070316	0.100134	0.0819
Glucagon	6.23332	6.06287	7.51618	2.77022	2.90794	2.78949											Glucagon	3.5801	4.02782	3.86375	2	2.18859	2.28153											Glucagon	3.07375	2.92817	3.16017	3.01049	2.62079	2.82843
WT																	WT																	ATP6AP1-/- + FL
Table Analyzed	ED Fig.14j top left WT						Compare column means (main column effect)										Table Analyzed	ED Fig. 14j WT G6PC1						Compare column means (main column effect)										Table Analyzed	ED Fig. 14j ATP6AP1-/- + FL PCK1						Compare column means (main column effect)
Two-way ANOVA	Ordinary						Number of families	1									Two-way ANOVA	Ordinary						Number of families	1									Two-way ANOVA	Ordinary						Number of families	1
Alpha	0.05						Number of comparisons per family	6									Alpha	0.05						Number of comparisons per family	6									Alpha	0.05						Number of comparisons per family	6
							Alpha	0.05																Alpha	0.05																Alpha	0.05
Source of Variation	% of total variation	P value	P value summary	Significant?													Source of Variation	% of total variation	P value	P value summary	Significant?													Source of Variation	% of total variation	P value	P value summary	Significant?
Row Factor	0.1469	0.7743	ns	No			Tukey's multiple comparisons test	Mean Diff.	95.00% CI of diff.	Below threshold?	Summary	Adjusted P Value					Row Factor	0.1984	0.3666	ns	No			Tukey's multiple comparisons test	Mean Diff.	95.00% CI of diff.	Below threshold?	Summary	Adjusted P Value					Row Factor	0.3228	0.2927	ns	No			Tukey's multiple comparisons test	Mean Diff.	95.00% CI of diff.	Below threshold?	Summary	Adjusted P Value
Column Factor	98.2	<0.0001	****	Yes													Column Factor	99.3	<0.0001	****	Yes													Column Factor	99.04	<0.0001	****	Yes
							WT Sal vs. WT Met 5	-0.02007	-1.359 to 1.319	No	ns	>0.9999												WT Sal vs. WT Met 5	-0.02907	-0.4128 to 0.3546	No	ns	0.993												ATP6AP1-/- + FL Sal vs. ATP6AP1-/- + FL Met 5	0.06894	-0.2847 to 0.4226	No	ns	0.903
ANOVA table	SS (Type III)	DF	MS	F (DFn, DFd)	P value		WT Sal vs. WT Met 500	0.9167	-0.4223 to 2.256	No	ns	0.1838					ANOVA table	SS (Type III)	DF	MS	F (DFn, DFd)	P value		WT Sal vs. WT Met 500	0.7078	0.3241 to 1.091	Yes	**	0.0028					ANOVA table	SS (Type III)	DF	MS	F (DFn, DFd)	P value		ATP6AP1-/- + FL Sal vs. ATP6AP1-/- + FL Met 500	0.952	0.5983 to 1.306	Yes	***	0.0004
Row Factor	0.1198	2	0.05992	F (2, 6) = 0.2670	P=0.7743		WT Sal vs. WT Glucagon	-5.604	-6.943 to -4.265	Yes	****	<0.0001					Row Factor	0.04392	2	0.02196	F (2, 6) = 1.192	P=0.3666		WT Sal vs. WT Glucagon	-2.824	-3.208 to -2.440	Yes	****	<0.0001					Row Factor	0.04755	2	0.02377	F (2, 6) = 1.518	P=0.2927		ATP6AP1-/- + FL Sal vs. ATP6AP1-/- + FL Glucagon	-2.054	-2.408 to -1.700	Yes	****	<0.0001
Column Factor	80.12	3	26.71	F (3, 6) = 119.0	P<0.0001		WT Met 5 vs. WT Met 500	0.9367	-0.4022 to 2.276	No	ns	0.1727					Column Factor	21.98	3	7.326	F (3, 6) = 397.6	P<0.0001		WT Met 5 vs. WT Met 500	0.7368	0.3532 to 1.121	Yes	**	0.0023					Column Factor	14.59	3	4.863	F (3, 6) = 310.6	P<0.0001		ATP6AP1-/- + FL Met 5 vs. ATP6AP1-/- + FL Met 500	0.8831	0.5294 to 1.237	Yes	***	0.0005
Residual	1.346	6	0.2244				WT Met 5 vs. WT Glucagon	-5.584	-6.923 to -4.245	Yes	****	<0.0001					Residual	0.1106	6	0.01843				WT Met 5 vs. WT Glucagon	-2.795	-3.179 to -2.411	Yes	****	<0.0001					Residual	0.09394	6	0.01566				ATP6AP1-/- + FL Met 5 vs. ATP6AP1-/- + FL Glucagon	-2.123	-2.477 to -1.769	Yes	****	<0.0001
							WT Met 500 vs. WT Glucagon	-6.521	-7.860 to -5.182	Yes	****	<0.0001												WT Met 500 vs. WT Glucagon	-3.532	-3.915 to -3.148	Yes	****	<0.0001												ATP6AP1-/- + FL Met 500 vs. ATP6AP1-/- + FL Glucagon	-3.006	-3.360 to -2.652	Yes	****	<0.0001
Spearman's test for heteroscedasticity																	Spearman's test for heteroscedasticity																	Spearman's test for heteroscedasticity
Rs of predicted Y vs. |residual|	0.7972																Rs of predicted Y vs. |residual|	0.5524																Rs of predicted Y vs. |residual|	-0.06294
P value (one tailed)	0.001						Test details	Mean 1	Mean 2	Mean Diff.	SE of diff.	N1	N2	q	DF		P value (one tailed)	0.0313						Test details	Mean 1	Mean 2	Mean Diff.	SE of diff.	N1	N2	q	DF		P value (one tailed)	0.423						Test details	Mean 1	Mean 2	Mean Diff.	SE of diff.	N1	N2	q	DF
Passed (P > 0.05)?	No																Passed (P > 0.05)?	No																Passed (P > 0.05)?	Yes
							WT Sal vs. WT Met 5	1	1.02	-0.02007	0.3868	3	3	0.07339	6									WT Sal vs. WT Met 5	1	1.029	-0.02907	0.1108	3	3	0.3709	6									ATP6AP1-/- + FL Sal vs. ATP6AP1-/- + FL Met 5	1	0.9311	0.06894	0.1022	3	3	0.9543	6
Normality of Residuals							WT Sal vs. WT Met 500	1	0.08335	0.9167	0.3868	3	3	3.352	6		Normality of Residuals							WT Sal vs. WT Met 500	1	0.2922	0.7078	0.1108	3	3	9.031	6		Normality of Residuals							ATP6AP1-/- + FL Sal vs. ATP6AP1-/- + FL Met 500	1	0.048	0.952	0.1022	3	3	13.18	6
Test name	Statistics	P value	Passed normality test (alpha=0.05)?	P value summary			WT Sal vs. WT Glucagon	1	6.604	-5.604	0.3868	3	3	20.49	6		Test name	Statistics	P value	Passed normality test (alpha=0.05)?	P value summary			WT Sal vs. WT Glucagon	1	3.824	-2.824	0.1108	3	3	36.03	6		Test name	Statistics	P value	Passed normality test (alpha=0.05)?	P value summary			ATP6AP1-/- + FL Sal vs. ATP6AP1-/- + FL Glucagon	1	3.054	-2.054	0.1022	3	3	28.43	6
Anderson-Darling (A2*)	0.2919	0.5445	Yes	ns			WT Met 5 vs. WT Met 500	1.02	0.08335	0.9367	0.3868	3	3	3.425	6		Anderson-Darling (A2*)	0.2516	0.6734	Yes	ns			WT Met 5 vs. WT Met 500	1.029	0.2922	0.7368	0.1108	3	3	9.402	6		Anderson-Darling (A2*)	0.4738	0.1963	Yes	ns			ATP6AP1-/- + FL Met 5 vs. ATP6AP1-/- + FL Met 500	0.9311	0.048	0.8831	0.1022	3	3	12.22	6
D'Agostino-Pearson omnibus (K2)	2.011	0.3658	Yes	ns			WT Met 5 vs. WT Glucagon	1.02	6.604	-5.584	0.3868	3	3	20.42	6		D'Agostino-Pearson omnibus (K2)	0.9581	0.6194	Yes	ns			WT Met 5 vs. WT Glucagon	1.029	3.824	-2.795	0.1108	3	3	35.66	6		D'Agostino-Pearson omnibus (K2)	2.004	0.3671	Yes	ns			ATP6AP1-/- + FL Met 5 vs. ATP6AP1-/- + FL Glucagon	0.9311	3.054	-2.123	0.1022	3	3	29.39	6
Shapiro-Wilk (W)	0.9456	0.5742	Yes	ns			WT Met 500 vs. WT Glucagon	0.08335	6.604	-6.521	0.3868	3	3	23.84	6		Shapiro-Wilk (W)	0.9562	0.7279	Yes	ns			WT Met 500 vs. WT Glucagon	0.2922	3.824	-3.532	0.1108	3	3	45.06	6		Shapiro-Wilk (W)	0.9114	0.2222	Yes	ns			ATP6AP1-/- + FL Met 500 vs. ATP6AP1-/- + FL Glucagon	0.048	3.054	-3.006	0.1022	3	3	41.61	6
Kolmogorov-Smirnov (distance)	0.141	0.1	Yes	ns													Kolmogorov-Smirnov (distance)	0.1601	0.1	Yes	ns													Kolmogorov-Smirnov (distance)	0.1828	0.1	Yes	ns
Data summary																	Data summary																	Data summary
Number of columns (Column Factor)	4																Number of columns (Column Factor)	4																Number of columns (Column Factor)	4
Number of rows (Row Factor)	3																Number of rows (Row Factor)	3																Number of rows (Row Factor)	3
Number of values	12																Number of values	12																Number of values	12
PEN2-/-																	PEN2-/-																	ATP6AP1-/- + del420-440
Table Analyzed	ED Fig.14j top left WT PEN2-/-						Compare column means (main column effect)										Table Analyzed	ED Fig. 14j PEN2-/- G6PC1						Compare column means (main column effect)										Table Analyzed	ED Fig. 14j ATP6AP1-/- + del420-440 PCK1						Compare column means (main column effect)
Two-way ANOVA	Ordinary						Number of families	1									Two-way ANOVA	Ordinary						Number of families	1									Two-way ANOVA	Ordinary						Number of families	1
Alpha	0.05						Number of comparisons per family	6									Alpha	0.05						Number of comparisons per family	6									Alpha	0.05						Number of comparisons per family	6
							Alpha	0.05																Alpha	0.05																Alpha	0.05
Source of Variation	% of total variation	P value	P value summary	Significant?													Source of Variation	% of total variation	P value	P value summary	Significant?													Source of Variation	% of total variation	P value	P value summary	Significant?
Row Factor	0.07495	0.8059	ns	No			Tukey's multiple comparisons test	Mean Diff.	95.00% CI of diff.	Below threshold?	Summary	Adjusted P Value					Row Factor	0.9992	0.3653	ns	No			Tukey's multiple comparisons test	Mean Diff.	95.00% CI of diff.	Below threshold?	Summary	Adjusted P Value					Row Factor	0.9657	0.1896	ns	No			Tukey's multiple comparisons test	Mean Diff.	95.00% CI of diff.	Below threshold?	Summary	Adjusted P Value
Column Factor	98.92	<0.0001	****	Yes													Column Factor	96.5	<0.0001	****	Yes													Column Factor	97.73	<0.0001	****	Yes
							PEN2-/- Sal vs. PEN2-/- Met 5	-0.119	-0.4534 to 0.2153	No	ns	0.6312												PEN2-/-Sal vs. PEN2-/-Met 5	-0.1837	-0.5156 to 0.1481	No	ns	0.3137												ATP6AP1-/- + del420-440 Sal vs. ATP6AP1-/- + del420-440 Met 5	-0.2176	-0.5658 to 0.1306	No	ns	0.2352
ANOVA table	SS (Type III)	DF	MS	F (DFn, DFd)	P value		PEN2-/- Sal vs. PEN2-/- Met 500	0.3022	-0.03218 to 0.6366	No	ns	0.0738					ANOVA table	SS (Type III)	DF	MS	F (DFn, DFd)	P value		PEN2-/-Sal vs. PEN2-/-Met 500	0.1741	-0.1577 to 0.5060	No	ns	0.3514					ANOVA table	SS (Type III)	DF	MS	F (DFn, DFd)	P value		ATP6AP1-/- + del420-440 Sal vs. Group G	-0.04797	-0.3961 to 0.3002	No	ns	0.9615
Row Factor	0.006263	2	0.003132	F (2, 6) = 0.2238	P=0.8059		PEN2-/- Sal vs. PEN2-/- Glucagon	-1.823	-2.157 to -1.488	Yes	****	<0.0001					Row Factor	0.03299	2	0.01649	F (2, 6) = 1.197	P=0.3653		PEN2-/-Sal vs. PEN2-/-Glucagon	-1.157	-1.489 to -0.8249	Yes	****	<0.0001					Row Factor	0.06743	2	0.03371	F (2, 6) = 2.222	P=0.1896		ATP6AP1-/- + del420-440 Sal vs. Group H	-1.82	-2.168 to -1.472	Yes	****	<0.0001
Column Factor	8.266	3	2.755	F (3, 6) = 196.9	P<0.0001		PEN2-/- Met 5 vs. PEN2-/- Met 500	0.4212	0.08686 to 0.7556	Yes	*	0.0186					Column Factor	3.186	3	1.062	F (3, 6) = 77.04	P<0.0001		PEN2-/-Met 5 vs. PEN2-/-Met 500	0.3578	0.02599 to 0.6897	Yes	*	0.0367					Column Factor	6.823	3	2.274	F (3, 6) = 149.9	P<0.0001		ATP6AP1-/- + del420-440 Met 5 vs. Group G	0.1696	-0.1785 to 0.5178	No	ns	0.4051
Residual	0.08397	6	0.014				PEN2-/- Met 5 vs. PEN2-/- Glucagon	-1.704	-2.038 to -1.369	Yes	****	<0.0001					Residual	0.08271	6	0.01378				PEN2-/-Met 5 vs. PEN2-/-Glucagon	-0.973	-1.305 to -0.6411	Yes	***	0.0002					Residual	0.09104	6	0.01517				ATP6AP1-/- + del420-440 Met 5 vs. Group H	-1.602	-1.950 to -1.254	Yes	****	<0.0001
							PEN2-/- Met 500 vs. PEN2-/- Glucagon	-2.125	-2.459 to -1.790	Yes	****	<0.0001												PEN2-/-Met 500 vs. PEN2-/-Glucagon	-1.331	-1.663 to -0.9990	Yes	****	<0.0001												Group G vs. Group H	-1.772	-2.120 to -1.424	Yes	****	<0.0001
Spearman's test for heteroscedasticity																	Spearman's test for heteroscedasticity																	Spearman's test for heteroscedasticity
Rs of predicted Y vs. |residual|	-0.2098																Rs of predicted Y vs. |residual|	0.6154																Rs of predicted Y vs. |residual|	0.5385
P value (one tailed)	0.2564						Test details	Mean 1	Mean 2	Mean Diff.	SE of diff.	N1	N2	q	DF		P value (one tailed)	0.0166						Test details	Mean 1	Mean 2	Mean Diff.	SE of diff.	N1	N2	q	DF		P value (one tailed)	0.0354						Test details	Mean 1	Mean 2	Mean Diff.	SE of diff.	N1	N2	q	DF
Passed (P > 0.05)?	Yes																Passed (P > 0.05)?	No																Passed (P > 0.05)?	No
							PEN2-/- Sal vs. PEN2-/- Met 5	1	1.119	-0.119	0.09659	3	3	1.743	6									PEN2-/-Sal vs. PEN2-/-Met 5	1	1.184	-0.1837	0.09586	3	3	2.711	6									ATP6AP1-/- + del420-440 Sal vs. ATP6AP1-/- + del420-440 Met 5	1	1.218	-0.2176	0.1006	3	3	3.06	6
Normality of Residuals							PEN2-/- Sal vs. PEN2-/- Met 500	1	0.6978	0.3022	0.09659	3	3	4.424	6		Normality of Residuals							PEN2-/-Sal vs. PEN2-/-Met 500	1	0.8259	0.1741	0.09586	3	3	2.568	6		Normality of Residuals							ATP6AP1-/- + del420-440 Sal vs. Group G	1	1.048	-0.04797	0.1006	3	3	0.6745	6
Test name	Statistics	P value	Passed normality test (alpha=0.05)?	P value summary			PEN2-/- Sal vs. PEN2-/- Glucagon	1	2.823	-1.823	0.09659	3	3	26.68	6		Test name	Statistics	P value	Passed normality test (alpha=0.05)?	P value summary			PEN2-/-Sal vs. PEN2-/-Glucagon	1	2.157	-1.157	0.09586	3	3	17.06	6		Test name	Statistics	P value	Passed normality test (alpha=0.05)?	P value summary			ATP6AP1-/- + del420-440 Sal vs. Group H	1	2.82	-1.82	0.1006	3	3	25.59	6
Anderson-Darling (A2*)	0.1931	0.8655	Yes	ns			PEN2-/- Met 5 vs. PEN2-/- Met 500	1.119	0.6978	0.4212	0.09659	3	3	6.167	6		Anderson-Darling (A2*)	0.5748	0.1068	Yes	ns			PEN2-/-Met 5 vs. PEN2-/-Met 500	1.184	0.8259	0.3578	0.09586	3	3	5.279	6		Anderson-Darling (A2*)	0.2689	0.6129	Yes	ns			ATP6AP1-/- + del420-440 Met 5 vs. Group G	1.218	1.048	0.1696	0.1006	3	3	2.385	6
D'Agostino-Pearson omnibus (K2)	0.1587	0.9237	Yes	ns			PEN2-/- Met 5 vs. PEN2-/- Glucagon	1.119	2.823	-1.704	0.09659	3	3	24.94	6		D'Agostino-Pearson omnibus (K2)	2.072	0.355	Yes	ns			PEN2-/-Met 5 vs. PEN2-/-Glucagon	1.184	2.157	-0.973	0.09586	3	3	14.35	6		D'Agostino-Pearson omnibus (K2)	0.9423	0.6243	Yes	ns			ATP6AP1-/- + del420-440 Met 5 vs. Group H	1.218	2.82	-1.602	0.1006	3	3	22.53	6
Shapiro-Wilk (W)	0.9701	0.9123	Yes	ns			PEN2-/- Met 500 vs. PEN2-/- Glucagon	0.6978	2.823	-2.125	0.09659	3	3	31.11	6		Shapiro-Wilk (W)	0.8855	0.1032	Yes	ns			PEN2-/-Met 500 vs. PEN2-/-Glucagon	0.8259	2.157	-1.331	0.09586	3	3	19.63	6		Shapiro-Wilk (W)	0.948	0.6076	Yes	ns			Group G vs. Group H	1.048	2.82	-1.772	0.1006	3	3	24.92	6
Kolmogorov-Smirnov (distance)	0.1364	0.1	Yes	ns													Kolmogorov-Smirnov (distance)	0.235	0.0661	Yes	ns													Kolmogorov-Smirnov (distance)	0.1601	0.1	Yes	ns
Data summary																	Data summary																	Data summary
Number of columns (Column Factor)	4																Number of columns (Column Factor)	4																Number of columns (Column Factor)	4
Number of rows (Row Factor)	3																Number of rows (Row Factor)	3																Number of rows (Row Factor)	3
Number of values	12																Number of values	12																Number of values	12

## Sheet: ED Fig. 14k
ED Fig. 14k
	WT							WT + Met							PEN2-LKO							PEN2-LKO + Met
0	5	5.1	5.8	6.2	5.4	5.8	6.1	5.6	6.1	5.1	5.1	5.8	6.7	6.1	6.1	6.4	5.1	6.2	5.4	6.5	6.7	6.7	5.9	4.9	6.6	5.7	6.7	5.6
15	7.6	7.4	8.6	8.4	8.1	8.4	7.1	9.3	7.8	7.5	6.9	8.1	7.8	8.7	7.4	7.8	6.9	7.8	7.8	7.1	8.7	9.8	7.1	7.8	7.8	8.1	9.2	7.8
30	11	11.9	12	10.1	12.8	11.8	11.1	10.8	12.5	12.2	11.3	9.8	11.6	12.4	11.9	11	11	11.1	12	9.1	12.5	12.1	10.7	11.8	11.5	11.8	12.1	11.7
60	15	13.2	10.1	11.7	13.1	11.9	10.5	12.1	13.5	13	13.5	12.6	11.1	10.7	13	12.8	12.9	13.4	11.7	10.8	12	12.4	12.8	12.4	13.1	12.1	12.5	11.9
90	8.7	8.5	11.1	9.7	9.2	10	9.7	8.9	9.4	9.2	9.2	10	9.9	9.4	10.8	9.7	10.8	11.8	9.1	8.4	10.1	9.1	9.6	9.3	9.7	9.3	8.4	8.9
120	8.4	8.8	8.9	9	9.1	9.4	8.4	7.8	9.6	7.7	8.9	7.8	8.7	8.1	9.1	9.5	10.1	9.2	7.9	7.2	8.7	8.3	9.1	7.9	8.1	8.4	7.9	7.6
Table Analyzed	ED Fig. 14k PTT							Within each row, compare columns (simple effects within rows)									AUC
																	WT	WT + Met	PEN2-LKO	PEN2-LKO + Met		Table Analyzed	ED Fig. 14k AUC						Compare column means (main column effect)
Two-way RM ANOVA	Matching: Stacked							Number of families	6								1236	1172	1275	1239
Assume sphericity?	No							Number of comparisons per family	6								1200	1275	1230	1200		Two-way ANOVA	Ordinary						Number of families	1
Alpha	0.05							Alpha	0.05								1212	1207	1252	1189		Alpha	0.05						Number of comparisons per family	6
																	1177	1211	1307	1231									Alpha	0.05
Source of Variation	% of total variation	P value	P value summary	Significant?	Geisser-Greenhouse's epsilon			Tukey's multiple comparisons test	Mean Diff.	95.00% CI of diff.	Below threshold?	Summary	Adjusted P Value				1256	1181	1170	1198		Source of Variation	% of total variation	P value	P value summary	Significant?
Time x Column Factor	0.9059	0.6084	ns	No													1233	1189	1044	1206		Row Factor	21.48	0.5551	ns	No			Tukey's multiple comparisons test	Mean Diff.	95.00% CI of diff.	Below threshold?	Summary	Adjusted P Value
Time	88.27	<0.0001	****	Yes	0.6491			Row 1									1134	1180	1256	1160		Column Factor	1.83	0.9327	ns	No
Column Factor	0.03741	0.9437	ns	No				WT vs. WT + Met	-0.1571	-0.9998 to 0.6855	No	ns	0.9428																WT vs. WT + Met	4.714	-77.54 to 86.97	No	ns	0.9984
Subject	2.374	0.1162	ns	No				WT vs. PEN2-LKO	-0.4286	-1.283 to 0.4263	No	ns	0.4688									ANOVA table	SS (Type III)	DF	MS	F (DFn, DFd)	P value		WT vs. PEN2-LKO	-12.29	-94.54 to 69.97	No	ns	0.974
								WT vs. PEN2-LKO + Met	-0.3857	-1.336 to 0.5646	No	ns	0.6235									Row Factor	14945	6	2491	F (6, 18) = 0.8403	P=0.5551		WT vs. PEN2-LKO + Met	3.571	-78.68 to 85.82	No	ns	0.9993
ANOVA table	SS	DF	MS	F (DFn, DFd)	P value			WT + Met vs. PEN2-LKO	-0.2714	-1.200 to 0.6569	No	ns	0.821									Column Factor	1273	3	424.5	F (3, 18) = 0.1432	P=0.9327		WT + Met vs. PEN2-LKO	-17	-99.25 to 65.25	No	ns	0.9356
Time x Column Factor	8.121	15	0.5414	F (15, 120) = 0.8612	P=0.6084			WT + Met vs. PEN2-LKO + Met	-0.2286	-1.238 to 0.7810	No	ns	0.9045									Residual	53357	18	2964				WT + Met vs. PEN2-LKO + Met	-1.143	-83.39 to 81.11	No	ns	>0.9999
Time	791.3	5	158.3	F (3.245, 77.89) = 251.7	P<0.0001			PEN2-LKO vs. PEN2-LKO + Met	0.04286	-0.9750 to 1.061	No	ns	0.9993																PEN2-LKO vs. PEN2-LKO + Met	15.86	-66.39 to 98.11	No	ns	0.9467
Column Factor	0.3354	3	0.1118	F (3, 24) = 0.1261	P=0.9437																	Spearman's test for heteroscedasticity
Subject	21.28	24	0.8868	F (24, 120) = 1.411	P=0.1162			Row 2														Rs of predicted Y vs. |residual|	-0.1286
Residual	75.44	120	0.6287					WT vs. WT + Met	-0.07143	-1.183 to 1.040	No	ns	0.9973									P value (one tailed)	0.2571						Test details	Mean 1	Mean 2	Mean Diff.	SE of diff.	N1	N2	q	DF
								WT vs. PEN2-LKO	0.3	-0.6270 to 1.227	No	ns	0.7735									Passed (P > 0.05)?	Yes
Data summary								WT vs. PEN2-LKO + Met	-0.2857	-1.557 to 0.9858	No	ns	0.8995																WT vs. WT + Met	1207	1202	4.714	29.1	7	7	0.2291	18
Number of columns (Column Factor)	4							WT + Met vs. PEN2-LKO	0.3714	-0.7473 to 1.490	No	ns	0.754									Normality of Residuals							WT vs. PEN2-LKO	1207	1219	-12.29	29.1	7	7	0.597	18
Number of rows (Time)	6							WT + Met vs. PEN2-LKO + Met	-0.2143	-1.593 to 1.165	No	ns	0.9656									Test name	Statistics	P value	Passed normality test (alpha=0.05)?	P value summary			WT vs. PEN2-LKO + Met	1207	1203	3.571	29.1	7	7	0.1736	18
Number of subjects (Subject)	28							PEN2-LKO vs. PEN2-LKO + Met	-0.5857	-1.863 to 0.6912	No	ns	0.5265									Anderson-Darling (A2*)	0.3956	0.3484	Yes	ns			WT + Met vs. PEN2-LKO	1202	1219	-17	29.1	7	7	0.8261	18
Number of missing values	0																					D'Agostino-Pearson omnibus (K2)	6.266	0.0436	No	*			WT + Met vs. PEN2-LKO + Met	1202	1203	-1.143	29.1	7	7	0.05554	18
								Row 3														Shapiro-Wilk (W)	0.9367	0.0909	Yes	ns			PEN2-LKO vs. PEN2-LKO + Met	1219	1203	15.86	29.1	7	7	0.7706	18
								WT vs. WT + Met	0.01429	-1.458 to 1.486	No	ns	>0.9999									Kolmogorov-Smirnov (distance)	0.1064	0.1	Yes	ns
								WT vs. PEN2-LKO	0.3	-1.291 to 1.891	No	ns	0.9407
								WT vs. PEN2-LKO + Met	-0.1429	-1.308 to 1.022	No	ns	0.9802									Data summary
								WT + Met vs. PEN2-LKO	0.2857	-1.372 to 1.944	No	ns	0.9544									Number of columns (Column Factor)	4
								WT + Met vs. PEN2-LKO + Met	-0.1571	-1.449 to 1.135	No	ns	0.9798									Number of rows (Row Factor)	7
								PEN2-LKO vs. PEN2-LKO + Met	-0.4429	-1.892 to 1.006	No	ns	0.7677									Number of values	28
								Row 4
								WT vs. WT + Met	-0.1429	-2.477 to 2.191	No	ns	0.9976
								WT vs. PEN2-LKO	-0.1571	-2.421 to 2.106	No	ns	0.9962
								WT vs. PEN2-LKO + Met	-0.2429	-2.454 to 1.969	No	ns	0.9815
								WT + Met vs. PEN2-LKO	-0.01429	-1.641 to 1.612	No	ns	>0.9999
								WT + Met vs. PEN2-LKO + Met	-0.1	-1.557 to 1.357	No	ns	0.9958
								PEN2-LKO vs. PEN2-LKO + Met	-0.08571	-1.282 to 1.111	No	ns	0.9955
								Row 5
								WT vs. WT + Met	0.1286	-1.023 to 1.280	No	ns	0.9837
								WT vs. PEN2-LKO	-0.5429	-2.181 to 1.095	No	ns	0.7556
								WT vs. PEN2-LKO + Met	0.3714	-0.7888 to 1.532	No	ns	0.7521
								WT + Met vs. PEN2-LKO	-0.6714	-2.170 to 0.8269	No	ns	0.5024
								WT + Met vs. PEN2-LKO + Met	0.2429	-0.4227 to 0.9084	No	ns	0.7047
								PEN2-LKO vs. PEN2-LKO + Met	0.9143	-0.5873 to 2.416	No	ns	0.2783
								Row 6
								WT vs. WT + Met	0.4857	-0.4639 to 1.435	No	ns	0.4254
								WT vs. PEN2-LKO	0.04286	-1.242 to 1.328	No	ns	0.9995
								WT vs. PEN2-LKO + Met	0.6714	-0.01680 to 1.360	No	ns	0.0565
								WT + Met vs. PEN2-LKO	-0.4429	-1.828 to 0.9420	No	ns	0.7725
								WT + Met vs. PEN2-LKO + Met	0.1857	-0.8045 to 1.176	No	ns	0.9393
								PEN2-LKO vs. PEN2-LKO + Met	0.6286	-0.6731 to 1.930	No	ns	0.4684
								Test details	Mean 1	Mean 2	Mean Diff.	SE of diff.	N1	N2	q	DF
								Row 1
								WT vs. WT + Met	5.629	5.786	-0.1571	0.2821	7	7	0.7877	11.53
								WT vs. PEN2-LKO	5.629	6.057	-0.4286	0.2858	7	7	2.12	11.43
								WT vs. PEN2-LKO + Met	5.629	6.014	-0.3857	0.3141	7	7	1.737	10.65
								WT + Met vs. PEN2-LKO	5.786	6.057	-0.2714	0.3127	7	7	1.228	11.99
								WT + Met vs. PEN2-LKO + Met	5.786	6.014	-0.2286	0.3387	7	7	0.9545	11.68
								PEN2-LKO vs. PEN2-LKO + Met	6.057	6.014	0.04286	0.3418	7	7	0.1773	11.75
								Row 2
								WT vs. WT + Met	7.943	8.014	-0.07143	0.3692	7	7	0.2736	10.99
								WT vs. PEN2-LKO	7.943	7.643	0.3	0.3122	7	7	1.359	11.99
								WT vs. PEN2-LKO + Met	7.943	8.229	-0.2857	0.4155	7	7	0.9724	9.985
								WT + Met vs. PEN2-LKO	8.014	7.643	0.3714	0.3724	7	7	1.41	11.13
								WT + Met vs. PEN2-LKO + Met	8.014	8.229	-0.2143	0.4625	7	7	0.6553	11.66
								PEN2-LKO vs. PEN2-LKO + Met	7.643	8.229	-0.5857	0.4184	7	7	1.98	10.13
								Row 3
								WT vs. WT + Met	11.53	11.51	0.01429	0.4948	7	7	0.04083	11.85
								WT vs. PEN2-LKO	11.53	11.23	0.3	0.5316	7	7	0.7981	11.38
								WT vs. PEN2-LKO + Met	11.53	11.67	-0.1429	0.3757	7	7	0.5377	9.319
								WT + Met vs. PEN2-LKO	11.51	11.23	0.2857	0.5573	7	7	0.7251	11.83
								WT + Met vs. PEN2-LKO + Met	11.51	11.67	-0.1571	0.4112	7	7	0.5404	8.722
								PEN2-LKO vs. PEN2-LKO + Met	11.23	11.67	-0.4429	0.4548	7	7	1.377	8.178
								Row 4
								WT vs. WT + Met	12.21	12.36	-0.1429	0.7679	7	7	0.2631	10.37
								WT vs. PEN2-LKO	12.21	12.37	-0.1571	0.7281	7	7	0.3052	9.189
								WT vs. PEN2-LKO + Met	12.21	12.46	-0.2429	0.6595	7	7	0.5208	6.676
								WT + Met vs. PEN2-LKO	12.36	12.37	-0.01429	0.5445	7	7	0.0371	11.53
								WT + Met vs. PEN2-LKO + Met	12.36	12.46	-0.1	0.4487	7	7	0.3152	7.542
								PEN2-LKO vs. PEN2-LKO + Met	12.37	12.46	-0.08571	0.3764	7	7	0.322	8.27
								Row 5
								WT vs. WT + Met	9.557	9.429	0.1286	0.3629	7	7	0.501	8.342
								WT vs. PEN2-LKO	9.557	10.1	-0.5429	0.5459	7	7	1.406	11.21
								WT vs. PEN2-LKO + Met	9.557	9.186	0.3714	0.3705	7	7	1.418	8.865
								WT + Met vs. PEN2-LKO	9.429	10.1	-0.6714	0.4591	7	7	2.068	7.396
								WT + Met vs. PEN2-LKO + Met	9.429	9.186	0.2429	0.2238	7	7	1.535	11.85
								PEN2-LKO vs. PEN2-LKO + Met	10.1	9.186	0.9143	0.4652	7	7	2.78	7.733
								Row 6
								WT vs. WT + Met	8.857	8.371	0.4857	0.3036	7	7	2.262	8.916
								WT vs. PEN2-LKO	8.857	8.814	0.04286	0.3966	7	7	0.1528	7.616
								WT vs. PEN2-LKO + Met	8.857	8.186	0.6714	0.2292	7	7	4.143	11.14
								WT + Met vs. PEN2-LKO	8.371	8.814	-0.4429	0.4599	7	7	1.362	10.96
								WT + Met vs. PEN2-LKO + Met	8.371	8.186	0.1857	0.3267	7	7	0.8039	10.54
								PEN2-LKO vs. PEN2-LKO + Met	8.814	8.186	0.6286	0.4145	7	7	2.144	8.748
